# Supplementary material for: Convergent reductive evolution in bee-associated lactic acid bacteria
Source: Appl Environ Microbiol. 2024 Oct 23;90(11):e01257-24. doi: 10.1128/aem.01257-24 (PMC11577768; doi:10.1128/aem.01257-24)
Supplement: Table S1 — List of Lactobacillaceae species used in this work. [file aem.01257-24-s0004.xlsx]

## Sheet: Sheet1
Table S1 - List ofLactobacillaceae species used in this work for the reconstruction of the phylogenomic tree and subsequent genomic analysis.
Species	Strain	Other Strain Designations	Substrate	Origin	True Env	ML Env	ADHE		ohyA	Genome Size	Protein-coding genes	Annotated proteins to KO number	GC content (%)	GenBank accession number
							ALDH	ADH						BioProject	Assembly
Loigolactobacillus bifermentans	LB003		blown cheese		0	0				3274863	3189	1653	44.27	PRJNA579409	GCA_009650015.1
Loigolactobacillus backii	TMW 1.1989		beer	Germany	0	0				2851935	2629	1508	40.77	PRJNA290141	GCA_001663675.1
Loigolactobacillus iwatensis	JCM 18838T		Orchardgrass silage	Japan	0	0				2622292	2367	1380	40.59	PRJNA503273	GCA_003950295.1
Loigolactobacillus rennini	DSM 20253T		rennin		0	0				2265309	2237	1304	40.67	PRJNA222257	GCA_001436505.1
Loigolactobacillus binensis	735-2T		pickle	China	0	0				2841377	2701	1509	43.47	PRJDB7793	GCA_005405165.1
Loigolactobacillus zhaoyuanensis	178-3T		pickle	China	0	0			x2	2698660	2591	1442	42.66	PRJNA503273	GCA_003946385.1
Loigolactobacillus coryniformis	DSM 20001T	KCTC 3167	silage		0	0				2951508	2799	1680	43.12	PRJNA349078	GCA_002706425.1
Loigolactobacillus jiayinensis	257-1T		pickle	China	0	0				3033766	2945	1636	42.58	PRJNA503273	GCA_003946445.1
Lactobacillus selangorensis	DSM 13344T		"chili bo"	Malaysia	0	0				2084245	2047	1095	46.43	PRJNA222257	GCA_001437205.1
Latilactobacillus fuchuensis	MFPC41A2801		beef carpaccio		0	0				2045293	1957	1189	41.92	PRJEB21913	GCA_900258455.1
Latilactobacillus sakei	CBA3614		Kimchi	South Korea	0	0				2018071	1959	1172	41.1	PRJNA588925	GCA_009676365.1
Latilactobacillus graminis	LG542		grass silage		0	0				1807083	1720	1072	40.45	PRJNA566018	GCA_009025875.1
Latilactobacillus curvatus	DSM 20019T		Milk	Germany	0	0				1916521	1963	1151	42.01	PRJNA397497	GCA_004101845.1
Latilactobacillus fragifolii	AMBP162T				NA					1955814	1943	1088	41.04	PRJEB43218	GCA_905332535.1
Lacticaseibacillus thailandensis	DSM 22698T	JCM 13996	fermented tea leaves (miang)	Thailand	0	0				2059496	1730	886	53.5	PRJNA222257	GCA_001436135.1
Lacticaseibacillus pantheris	NBRC 106106T	DSM 15945; JCM 12539	jaguar, faeces	Beijing Zoo, China	0	0				2478657	2154	1101	52.81	PRJDB1354	GCA_001591865.1
Lacticaseibacillus hulanensis	ZW163T		Pickle	China	0	0				2355647	2018	893	52.68	PRJNA503273	GCA_004010095.1
Lacticaseibacillus sharpeae	DSM 20505T		municipal sewage		0	0				2442881	2228	813	53.4	PRJNA222257	GCA_001436225.1
Lacticaseibacillus zhaodongensis	1206-1T		Pickle	China	0	0				2444625	2051	975	52.31	PRJDB7793	GCA_009687905.1
Lacticaseibacillus songhuajiangensis	7-19		sourdough	China	0	0				2605895	2322	1124	52.72	PRJNA503273	GCA_003946025.1
Lacticaseibacillus saniviri	DSM 24301T	JCM 17471	Human feces		0	0				2430903	2408	1301	47.74	PRJNA222257	GCA_001437465.1
Lacticaseibacillus brantae	DSM 23927T		feces of Canada goose (Branta canadensis)	USA	0	0				1929842	1876	1079	47.48	PRJNA222257	GCA_001436115.1
Lacticaseibacillus paracasei	DSM 13434		Gut		0	0				3025352	2865	1554	46.3	PRJNA30077	GCA_000155515.2
Lacticaseibacillus rhamnosus	1.032		Separation from Traditional Fermented Cream	Inner Mongolia, China	0	0				2941522	2676	1517	46.75	PRJNA545569	GCA_006151905.1
Lacticaseibacillus chiayiensis	FBL7		Raw milk	South Korea	0	0				2855405	2680	1491	47.22	PRJNA727633	GCA_018363075.1
Lacticaseibacillus zeae	CECT 9104		faeces of baby		0	0				3073411	2774	1519	48	PRJEB26763	GCA_900492555.1
Lacticaseibacillus casei	ATCC 393T	DSM 20011; JCM 1134	cheese	Unknown	0	0				2952961	2843	1480	47.88	PRJDB480	GCA_000829055.1
Lacticaseibacillus nasuensis	JCM 17158T		sudan grass Sorghum sudanense (piper) silage	Japan	0	0				2274843	2296	704	57.03	PRJNA222257	GCA_001434705.1
Lacticaseibacillus baoqingensis	47-3T		Pickle	China	0	0				2864583	2739	1412	50.91	PRJNA503273	GCA_003946165.1
Lacticaseibacillus manihotivorans	LM010		cassava sour starch fermentation		0	0				3458698	3379	1745	47.84	PRJNA566209	GCA_009184845.1
Lacticaseibacillus porcinae	JCM 19617		Nem chua (fermented pork)	Vietnam	0	0				2838071	2690	1408	47.21	PRJNA503273	GCA_003946305.1
Lacticaseibacillus mingshuiensis	61-2		Pickle	China	0	0				2790662	2528	930	55.27	PRJDB7793	GCA_016861765.1
Lacticaseibacillus yichunensis	33-1T		Pickle	China	0	0				2558704	2292	872	55.44	PRJNA503273	GCA_003946405.1
Lacticaseibacillus absianus	YH-lac23T		mini-pig cecum	South Korea	0	excluded				2843141	2432	515	59.85	PRJNA627567	GCA_013407595.1
Lacticaseibacillus daqingensis	143-4(a)T		Pickle	China	0	excluded				2738087	2388	501	58	PRJNA503273	GCA_003946115.1
Lacticaseibacillus suilingensis	ZW152T		Pickle	China	0	0				2705176	2538	1183	52.82	PRJDB7793	GCA_016861845.1
Lacticaseibacillus suibinensis	247-3T		Pickle	China	0	0				2560295	2441	1142	53.02	PRJNA503273	GCA_003946175.1
Lacticaseibacillus jixianensis	159-4T		Pickle	China	0	excluded				2468902	2011	404	58.28	PRJNA503273	GCA_003946485.1
Lacticaseibacillus camelliae	DSM 22697T	JCM 13995	fermented tea leaves (miang)	Thailand	0	excluded				2556876	2264	759	55.41	PRJNA222257	GCA_001436615.1
Lacticaseibacillus hegangensis	73-4T		Pickle	China	0	excluded				2501322	2274	707	55.47	PRJNA503273	GCA_003946465.1
Schleiferilactobacillus perolens	DSM 12744T		orange lemonade	Germany	0	0				3299721	3025	1477	49.09	PRJNA222257	GCA_001435585.1
Schleiferilactobacillus harbinensis	NSMJ42		Makgeolli (Korean traditional alcoholic beverage)	Sangju, South Korea	0	0				3290626	3019	1068	53.36	PRJNA552757	GCA_008694105.1
Schleiferilactobacillus shenzhenensis	LY-73T		fermented goods	China	0	excluded				3271684	2826	511	56.44	PRJNA200754	GCA_000469325.1
Agrilactobacillus fermenti	CC-MHH1034T		fermented residue	Taiwan	0	0				2595905	2508	1396	40.21	PRJNA546497	GCA_021030645.1
Agrilactobacillus composti	DSM 18527T	JCM 14202	Composting material of distilled shochu residue	Japan	0	0				3467402	3218	1723	43.95	PRJNA222257	GCA_001436375.1
Agrilactobacillus yilanensis	54-2T		pickle	China	0	0				2825702	2647	1467	39.96	PRJNA503273	GCA_003946725.1
Lapidilactobacillus achengensis	247-4T		pickle	China	0	0				2639237	2218	1113	49.01	PRJNA503273	GCA_003946655.1
Lapidilactobacillus wuchangensis	17-4T		pickle	China	0	0				2533661	2232	1224	41.74	PRJNA503273	GCA_003946645.1
Lapidilactobacillus gannanensis	143-1T		pickle	China	0	0				2393386	2189	1188	40.81	PRJNA503273	GCA_003946675.1
Lapidilactobacillus dextrinicus	LH506		silage		0	0				1836976	1765	1073	38.16	PRJNA566017	GCA_008831385.1
Lapidilactobacillus bayanensis	54-5T		pickle	China	0	0				2430829	2251	1202	40.11	PRJNA503273	GCA_003946695.1
Lapidilactobacillus concavus	NBRC 106101		Walls of a distilled spirit fermenting cellar	Hebei, China	0	0				1858186	1741	1048	43.35	PRJDB6221	GCA_007989025.1
Lapidilactobacillus mulanensis	143-6T		pickle	China	0	0				2316746	2113	1206	42.48	PRJNA503273	GCA_003946215.1
Bombilactobacillus folatiphilus	SG4_D2		Whole bee homogenate from Tetragonula carbonaria	Australia	1	0				1637944	1600	946	38.38	PRJNA812348	GCA_023380265.1
Bombilactobacillus thymidiniphilus	SG4_A1		Whole bee homogenate from Tetragonula carbonaria	Australia	1	1				1494436	1492	874	36.42	PRJNA812348	GCA_023380245.1
Bombilactobacillus apium	DCY120T		stomach Apis cerana (honeybee)	Gyeonggi-do, South Korea	1	1				1712546	1630	938	39.98	PRJNA640259	GCA_013385145.1
Bombilactobacillus mellifer	Bin4	DSM 26316; CCUG 65819	gut Apis mellifera	Jonstorp, Sweden	1	0				1815047	1683	1035	39.3	PRJNA257185	GCA_000970795.1
Bombilactobacillus mellis	Hon2T	DSM 26255; CCUG 63289	gut Apis mellifera	Jonstorp, Sweden	1	1				1810599	1673	1053	36.24	PRJNA257182	GCA_000967245.1
Bombilactobacillus bombi	BI-2.5		Bombus impatiens	Austin, Texas, USA	1	1				1842084	1728	1059	34.73	PRJNA480015	GCA_003522965.1
Lactobacillus terrae	NIBRBAC000499792		Jukgye	Cheonan, South Korea	0	0				1548794	1603	886	33.08	PRJNA416054	GCA_002762335.1
Companilactobacillus metriopterae	JCM 31635T		gut of grasshopper (Metrioptera engelhardti)	Japan	0	0				1500957	1562	907	32.78	PRJNA503273	GCA_004117915.1
Companilactobacillus mishanensis	256-3T		Pickle	China	0	0				2348649	2284	1241	36.62	PRJNA503273	GCA_003946505.1
Companilactobacillus ginsenosidimutans	EMML 3041T		Kimchi	South Korea	0	0				2590556	2606	1343	36.71	PRJNA285015	GCA_001050475.1
Companilactobacillus versmoldensis	DSM 14857T	KCTC 3814	poultry salami	Germany	0	0				2371581	2340	1293	38.26	PRJNA222257	GCA_001434295.1
Companilactobacillus zhongbaensis	M1575T		yogurt	China	0	0				2644863	2445	1306	39.36	PRJNA503273	GCA_003946515.1
Companilactobacillus furfuricola	JCM 18764T		Fermented rice bran paste	Japan	0	0				2644344	2542	1303	38.62	PRJNA503273	GCA_003946325.1
Companilactobacillus baiquanensis	184-8T		Pickle	China	0	0				2237367	2171	1227	34.57	PRJNA503273	GCA_003946605.1
Companilactobacillus tucceti	DSM 20183T		sausage		0	0				2171354	2154	1188	34.06	PRJNA222257	GCA_001434665.1
Companilactobacillus keshanensis	33-7T		Pickle	China	0	0				2301243	2237	1237	35.56	PRJNA503273	GCA_003946205.1
Companilactobacillus kedongensis	116-2		Pickle	China	0	0				2272157	2199	1234	36.16	PRJNA503273	GCA_003946625.1
Companilactobacillus allii	WiKim39T		kimchi	Gwangju, South Korea	0	0				2534178	2528	1366	35.37	PRJNA320457	GCA_001971585.1
Companilactobacillus hulinensis	8-1(1)T		Pickle	China	0	0				2632694	2523	1357	36.71	PRJNA503273	GCA_003946555.1
Companilactobacillus insicii	DSM 29801T		Fermented raw meat	Germany	0	0				2536116	2447	1365	34.95	PRJNA503273	GCA_003946015.1
Companilactobacillus nodensis	NBRC 107160T	DSM 19682; JCM 14932	Japanese pickles	Tochigi prefecture, Japan	0	0				2682447	2679	1373	37.57	PRJDB458	GCA_001592065.1
Companilactobacillus jidongensis	204-8T		Pickle	China	0	0				2707861	2686	1420	36.52	PRJNA503273	GCA_003946575.1
Companilactobacillus alimentarius	DSM 20249T		marinated fish product	Germany	0	0				2401923	2321	1294	35.5	PRJNA357929	GCA_002849895.1
Companilactobacillus suantsaicola	BCRC 81127T		fermented mustard products (Brassica juncea)	Taiwan	0	0				2601643	2463	1338	36.87	PRJNA498908	GCA_004745525.1
Companilactobacillus paralimentarius	DSM 13238T	JCM 10415	sourdough	Japan	0	0				2539877	2496	1337	35.1	PRJNA222257	GCA_001434985.1
Companilactobacillus bobalius	KACC 16343		Bobal wine	South Korea	0	0				2885890	2842	1441	35.25	PRJNA376482	GCA_002179915.1
Companilactobacillus kimchii	DSM 13961T	JCM 10707	fermented vegetable (kimchi)	South Korea	0	0				2745634	2658	1398	35.12	PRJNA222257	GCA_001435445.1
Companilactobacillus halodurans	TMW 1.1920		expanded salami packages	Munich, Germany	0	0				2534442	2476	1318	35.82	PRJNA544859	GCA_009600995.1
Companilactobacillus farciminis	DSM 20184T	KCTC 3681	sausage		0	0				2551839	2528	1386	36.44	PRJNA348651	GCA_002706745.1
Companilactobacillus futsaii	Y97		Futsaii	Taiwan, China	0	0				2648769	2672	1473	35.76	PRJNA545382	GCA_006007945.1
Companilactobacillus formosensis	S215		Fermented soybean meal		0	0				2469957	2400	1342	35.56	PRJNA487173	GCA_003573535.1
Companilactobacillus pabuli	NFFJ11T		Animal feed	Sangju, South Korea	0	0				2497143	2405	1356	35.74	PRJNA608980	GCA_014058425.1
Companilactobacillus crustorum	MN047		koumiss	China	0	0				2316479	2262	1253	35.08	PRJNA344515	GCA_001951175.1
Companilactobacillus musae	NBRC 112868T		banana fruit	Taiwan	1	0				2357792	2284	1238	34.58	PRJDB7793	GCA_003967595.1
Companilactobacillus nuruki	SYF10-1aT		Nuruk, Korean traditional beverage starter	Jeonju, South Korea	0	0				2582291	2569	1354	34.15	PRJNA387200	GCA_002872255.1
Companilactobacillus kimchiensis	DSM 24716T		kimchi, a type of traditional Korean fermented food	South Korea	0	0				2696617	2610	1342	35.47	PRJNA222257	GCA_001438805.1
Companilactobacillus mindensis	NBRC 107162		Sourdough	Minden, Germany	0	0				2285531	2217	1168	38.21	PRJDB6287	GCA_007992055.1
Companilactobacillus zhachilii	KCTC 21106T	HBUAS52074	Zha-Chili	Unknown	0	0	X2	X2		2714973	2545	1304	36.28	PRJNA487468	GCA_003606365.2
Companilactobacillus nantensis	NBRC 107153		Wheat sourdough	France	0	0				2895933	2786	1379	36.14	PRJDB6256	GCA_007991935.1
Companilactobacillus heilongjiangensis	DSM 28069T		traditional pickle	Hangzhou, China	0	0				2790548	2499	1346	37.49	PRJNA258033	GCA_000831645.3
Companilactobacillus huachuanensis	395-6.2T		Pickle	China	0	0				3019850	2692	1404	36.41	PRJDB7793	GCA_005404815.1
Holzapfelia floricola	DSM 23037T	JCM 16512	flower (Caltha palustris)	Japan	1	1				1287125	1268	834	34.52	PRJNA222257	GCA_001436605.1
Amylolactobacillus amylotrophicus	DSM 20534T		swine waste-corn fermentation		0	1				1548566	1529	939	43.59	PRJNA222257	GCA_001434555.1
Amylolactobacillus amylophilus	DSM 20533T	JCM 1125	swine waste-corn fermentation	USA	0	1				1610352	1585	971	43.65	PRJNA357931	GCA_001936335.1
Lactobacillus iners	LI335		Human urine		0	0				1363099	1245	757	33.27	PRJNA579408	GCA_009556455.1
Lactobacillus rodentium	DSM 24759T		Mouse gut	Czech Republic	0	0				1505119	1447	855	34.01	PRJNA856830	GCA_024622425.1
Lactobacillus hominis	DSM 23910T	CRBIP 24.179	human intestine	France	0	0				1928135	1913	986	35.14	PRJEB105	GCA_000296835.1
Lactobacillus colini	DSM 101872T		intestinal contents of a Northern Bobwhite (Colinus virginianus)	San Angelo, Texas, USA	0	0				2222530	2163	1163	35.16	PRJNA709627	GCA_017874575.1
Lactobacillus johnsonii	GHZ10a		Swine feces	Qinghai, China	0	0				2015225	1945	1076	35	PRJNA665553	GCA_014841035.1
Lactobacillus taiwanensis	CLG01		Mus musculus	China	0	0				2041763	1992	999	34.12	PRJNA645781	GCA_017894345.1
Lactobacillus paragasseri	JV-V03		Vaginal fluid		0	0				2030305	1974	1056	34.76	PRJNA543187	GCA_005886075.1
Lactobacillus gasseri	BIO6369		feces of Human		0	0				1871530	1824	1017	35.05	PRJNA574342	GCA_008868535.1
Lactobacillus psittaci	DSM 15354T	AUEI	Lung of Hyacinth macaw (Anodorhynchus hyacinthinus)	Sweden	0	0				1542852	1365	855	35.66	PRJNA188921	GCA_000425905.1
Lactobacillus mulieris	UMB0047		Human	USA	0	0				1742939	1648	918	34.25	PRJNA316969	GCA_026184115.1
Lactobacillus jensenii	SNUV360		Vaginal fluid	Seoul, South Korea	0	0				1672949	1612	962	34.44	PRJNA357991	GCA_001936235.1
Lactobacillus porci	Bifido-178-WT-2B		feces	Germany	0	excluded				2188901	1792	581	50.98	PRJNA561470	GCA_009695985.1
Lactobacillus equicursoris	DSM 19284T	JCM 14600; CIP 110162	healthy thoroughbred racehorse	Japan	0	0				2039405	1719	875	47.74	PRJNA222257	GCA_001434815.1
Lactobacillus nasalidis	YZ03		forestomach contents of a captive proboscis monkey	Japan	0	excluded				2299188	1795	487	51.95	PRJDB10930	GCA_016587815.1
Lactobacillus leichmannii	JCM 1148T	DSM 20076			NA					1820371	1281	559	50.14	PRJNA480190	GCA_024701915.1
Lactobacillus delbrueckii subsp. Jakobseni	DSM 26046T	ZN7a-9	malted sorghum wort used for making the African fermented beverage dolo wort	Quagadougou, Burkina Faso	0	0				1891796	1303	583	50.1	PRJNA355248	GCA_001888925.1
Lactobacillus corticis	B40T		hardwood bark		0	0				1786793	1658	1023	42.17	PRJDB10262	GCA_018327645.1
Lactobacillus acetotolerans	LA749		fermented vinegar broth		0	0				1683905	1615	979	36.5	PRJNA566216	GCA_008831485.1
Lactobacillus bombicola	H70-3T		bumblebee gut, Bombus	Ghent, Belgium	1	1				1670693	1617	883	34.63	PRJNA397086	GCA_002916915.1
Lactobacillus panisapium	ESL0416		adult honey bee worker gut	Yokohama, Japan	1	1				2188116	2026	1123	37.87	PRJNA598094	GCA_019469265.1
Lactobacillus apis	ESL0185		gut of Apis mellifera	Lausanne, Switzerland	1	1				1683102	1509	925	37.34	PRJNA471810	GCA_003150935.1
Lactobacillus helsingborgensis	ESL0183		gut of Apis mellifera	Lausanne, Switzerland	1	1				1867232	1699	981	36.76	PRJNA471810	GCA_003173695.1
Lactobacillus melliventris	Hma8	DSM 26312; CCUG 65820	Gut Apis mellifera	Jonstorp, Sweden	1	1				2116151	1988	1044	35.76	PRJNA257139	GCA_000970775.1
Lactobacillus kimbladii	Hma2		Gut Apis mellifera		1	1				2186983	1980	1097	35.8	PRJNA257141	GCA_000970755.1
Lactobacillus laiwuensis	F551-2		honeybee gut	China	1	1				2053246	1893	1076	35.98	PRJDB7793	GCA_019972835.1
Lactobacillus kullabergensis	ESL0186		gut of Apis mellifera	Lausanne, Switzerland	1	1				2018944	1859	1049	35.79	PRJNA471810	GCA_003151025.1
Lactobacillus huangpiensis	F447		honeybee gut	China	1	1				1897085	1825	982	35.43	PRJDB7793	GCA_019972855.1
Lactobacillus intestinalis	DSM 6629T		Rat intestinal lumen		0	0				2038712	1884	1030	35.51	PRJNA721108	GCA_024397795.1
Lactobacillus gigeriorum	DSM 23908T		Chicken	France	0	0				1899386	1868	1003	36.9	PRJNA222257	GCA_001436575.1
Lactobacillus pasteurii	DSM 23907T	CRBIP 24.76		France	NA					1905398	1833	1005	38.61	PRJEB103	GCA_000297025.1
Lactobacillus xujianguonis	HT111-2T		Himalayan marmot	Qinghai-Tibet Plateau, China	0	0				2215780	2307	1096	38.06	PRJNA509135	GCA_004009905.1
Lactobacillus hamsteri	DSM 5661T		Hamster feces		0	0				1831224	1773	1016	35.06	PRJNA222257	GCA_001434515.1
Lactobacillus amylolyticus	L5		Naturally fermented tofu whey	Guangdong, China	0	0				1601193	1632	916	38.27	PRJNA486879	GCA_003999355.1
Lactobacillus kalixensis	DSM 16043T		gastric biopsies, stomach mucosa of Human	Sweden	0	0				2072836	2008	1093	36.09	PRJNA222257	GCA_001434335.1
Lactobacillus acidophilus	La-14	ATCC SD-5212			NA					1991579	1913	1074	34.71	PRJNA196176	GCA_000389675.2
Lactobacillus helveticus	SCB643		kefir grains	Guangdong, China	0	0				2023484	2136	1079	36.5	PRJNA820337	GCA_022832545.1
Lactobacillus gallinarum	An153		caecum of Gallus gallus		0	0				2020091	2040	1093	36.45	PRJNA377666	GCA_002160635.1
Lactobacillus crispatus	DC21.1		Gallus gallus	Loughborough, UK	0	0				2039404	2003	1094	37	PRJNA531669	GCA_009769205.1
Pediococcus pentosaceus	ATCC 25745				NA					2039404	2003	1094	37	PRJNA398	GCA_000014505.1
Lactobacillus kefiranofaciens	1207		Kefir	Tianjin, China	0	0				2173634	2184	1135	37.62	PRJNA662006	GCA_014656585.1
Lactobacillus ultunensis	Kx293C1		gut mucosa of Human	Sweden	0	0				2246389	2198	1186	36.05	PRJNA649755	GCA_016647595.1
Lactobacillus amylovorus	GRL1118		ileum of pig		0	0				1977087	1997	1085	38.03	PRJNA42079	GCA_000194115.1
Lactobacillus kitasatonis	DSM 16761T	JCM 1039	Chicken intestine	Japan	0	0				1906845	1975	1027	37.5	PRJNA222257	GCA_001434435.1
Dellaglioa algida	DSM 15638T		vacuum-packaged beef		0	0				1589852	1554	987	36.03	PRJNA222257	GCA_001434695.1
Liquorilactobacillus vini	DSM 20605T		grape must, fermenting at high temperature		0	0				2220459	2135	1286	37.57	PRJNA222257	GCA_001435395.1
Liquorilactobacillus ghanensis	DSM 18630T		cocoa fermentation	Ghana	0	0				2602462	2437	1474	37.08	PRJNA222257	GCA_001435235.1
Liquorilactobacillus nagelii	DSM 13675T		partially fermented wine	USA	0	0				2563476	2487	1472	36.83	PRJNA608292	GCA_019444005.1
Liquorilactobacillus capillatus	DSM 19910T		isolated from fermented brine used for stinky tofu production	China	0	0				2228516	2102	1308	37.63	PRJNA222257	GCA_001434915.1
Liquorilactobacillus sucicola	DSM 21376T	JCM 15457	Quercus sap	Japan	0	0				2458439	2247	1376	38.47	PRJNA222257	GCA_001436705.1
Liquorilactobacillus aquaticus	DSM 21051T		surface of a eutrophic freshwater pond	South Korea	0	0				2404230	2205	1342	37.4	PRJNA222257	GCA_001436755.1
Liquorilactobacillus uvarum	DSM 19971T		must of Bobal grape variety	Spain	0	0				2670775	2529	1465	36.86	PRJNA222257	GCA_001434935.1
Liquorilactobacillus oeni	DSM 19972T		Bobal wine	Spain	0	0				2114211	1990	1245	37.33	PRJNA222257	GCA_001436275.1
Liquorilactobacillus satsumensis	DSM 16230T	JCM 12392	shochu mash	Japan	0	0				2635966	2435	1432	39.93	PRJNA222257	GCA_001435195.1
Liquorilactobacillus cacaonum	DSM 21116T		cocoa bean heap fermentation	Ghana	0	0				1917585	1835	1155	33.86	PRJNA222257	GCA_001436735.1
Liquorilactobacillus mali	LM596		apple juice from cider press		0	0				2611959	2554	1478	36.31	PRJNA566019	GCA_009184705.1
Liquorilactobacillus hordei	DSM 19519T		malted barley	Belgium	0	0				2440903	2390	1393	34.98	PRJNA608264	GCA_019443985.1
Ligilactobacillus salivarius	LPM01				NA					2033361	1988	1155	32.9	PRJEB14980	GCA_900094615.1
Ligilactobacillus hayakitensis	DSM 18933T	JCM 14209	feces of thoroughbred horse	Japan	0	0				1673661	1644	927	34	PRJNA222257	GCA_001434455.1
Ligilactobacillus ceti	DSM 22408T		Lungs of a beaked whale	Spain	0	0				1385752	1292	816	33.67	PRJNA185632	GCA_000423245.1
Ligilactobacillus saerimneri	30a		horse stomach	Australia	0	0				1633244	1514	936	42.55	PRJNA177379	GCA_000317165.1
Ligilactobacillus equi	DPC 6820		horse gastrointestinal tract	Ireland	0	0				2155116	2110	1107	39.21	PRJNA216979	GCA_000504525.1
Ligilactobacillus agilis	AM_LB8		feces of Gallus gallus	USA	0	0				2162388	1976	1227	41.52	PRJNA880302	GCA_025311475.1
Ligilactobacillus ruminis	ATCC 27782		Rumen		0	0				2066652	1937	1180	43.47	PRJNA70721	GCA_000224985.1
Ligilactobacillus apodemi	DSM 16634T		feces, wild Japanese wood mouse	Japan	0	0				2084620	2062	1143	38.58	PRJNA222257	GCA_001434405.1
Ligilactobacillus animalis	P38		Gallus gallus	USA	0	0				1906794	1828	1094	41.21	PRJNA596732	GCA_009933595.1
Ligilactobacillus murinus	CR147		mice geces	Shanghai, China	0	0				2290452	2210	1295	39.86	PRJNA411912	GCA_003288115.1
Ligilactobacillus aviarius	DSM 20655T		feces from chicken		0	1				1678282	1612	892	40.11	PRJNA222257	GCA_001436315.1
Ligilactobacillus araffinosus	DSM 20653T		Chicken intestine		0	0				1473729	1447	861	38.1	PRJNA222257	GCA_001435375.1
Ligilactobacillus salitolerans	YK43T				NA					2513775	2320	1346	43.61	PRJDB6931	GCA_003864415.1
Ligilactobacillus pabuli	AF129T		alfalfa silage	Iwate, Morioka, Japan	0	0				2343767	2128	1253	41.53	PRJDB13206	GCA_022836475.1
Ligilactobacillus pobuzihii	NBRC 103219T		Pobuzih (fermented cummingcordia)	Taichung, Taiwan	0	0			x2	2326724	2126	1272	37.69	PRJDB6195	GCA_007991295.1
Ligilactobacillus acidipiscis	ACA-DC 1533		Kopanisti cheese		0	0				2607423	2396	1429	39.8	PRJEB17511	GCA_900116935.1
Lactiplantibacillus fabifermentans	T30PCM01		Grape marcs obtained from Prosecco vineyard	Fregona, Italy	0	0				3580413	3365	1692	44.9	PRJNA219157	GCA_000565485.1
Lactiplantibacillus nangangensis	381-7T		Pickle	China	0	0				2901270	2753	1464	44.32	PRJDB7793	GCA_005405065.1
Lactiplantibacillus pingfangensis	382-1T		Pickle	China	0	0				2895555	2689	1421	44.17	PRJDB7793	GCA_005404945.1
Lactiplantibacillus daoliensis	116-1AT		Pickle	China	0	0				2632925	2428	1372	43.67	PRJDB7793	GCA_005405005.1
Lactiplantibacillus songbeiensis	398-2T		Pickle	China	0	0				3030001	2774	1440	44.42	PRJDB7793	GCA_005405125.1
Lactiplantibacillus dongliensis	218-3T		Pickle	China	0	0				3107413	2865	1472	44.73	PRJDB7793	GCA_005405105.1
Lactiplantibacillus daowaiensis	203-3T		Pickle	China	0	0				2851257	2751	1434	43.97	PRJDB7793	GCA_005405085.1
Lactiplantibacillus mudanjiangensis	11050T		Pickle	China	0	0				3289607	3241	1593	43.07	PRJDB7793	GCA_005405385.1
Lactiplantibacillus modestisalitolerans	NBRC 107235T		fermented fish	Thailand	0	0				2749234	2377	1369	48.63	PRJDB7793	GCA_005405425.1
Lactiplantibacillus plajomi	NBRC 107333T		fermented fish	Thailand	0	0				2759960	2511	1392	48.74	PRJDB7793	GCA_005405405.1
Lactiplantibacillus xiangfangensis	LMG 26013T		Pickle	China	0	0				2981246	2737	1437	45.12	PRJNA222257	GCA_001438845.1
Lactiplantibacillus garii	FI11369T		Gari (fermented cassava)	Ghana	0	0				2963896	2552	1384	48.3	PRJNA488380	GCA_003885105.1
Lactiplantibacillus herbarum	TCF032-E4T		fermented radish	Guangxi, China	0	0				2899876	2829	1446	43.5	PRJNA286806	GCA_001039045.1
Lactiplantibacillus pentosus	DSM 20314T	ATCC 8041; DSM 43; NCDO 363; NCIB 8026			NA					3671373	3286	1678	46.34	PRJNA494616	GCA_003641185.1
Lactiplantibacillus paraplantarum	DSM 10667		beer contaminant	France	0	0				3368529	3220	1634	43.86	PRJNA494614	GCA_003641145.1
Lactiplantibacillus plantarum	SRCM100442		infant faecal	South Korea	0	0				3223643	2930	1604	44.6	PRJNA438180	GCA_009913655.1
Lactiplantibacillus argentoratensis	LQC 2520		Greek sourdough	Greece	0	0				3175093	2969	1600	45.12	PRJNA689714	GCA_018551565.1
Paucilactobacillus nenjiangensis	SH-Y15		fermented vegetable	Suihua City, Heilongjiang Province, China	0	0				2249893	2274	1341	38.96	PRJNA563796	GCA_008632615.1
Paucilactobacillus oligofermentans	LMG 22743	DSM 15707	broiler leg	Finland	0	0				1845483	1825	1074	35.73	PRJEB11302	GCA_900015005.1
Paucilactobacillus suebicus	DSM 5007T		apple mash		0	0	X2	X2		2648102	2524	1338	38.98	PRJNA222257	GCA_001434475.1
Paucilactobacillus vaccinostercus	DSM 20634T		cow dung		0	0				2552801	2436	1318	43.49	PRJNA222257	GCA_001436295.1
Paucilactobacillus wasatchensis	WDC04T		Aged cheddar cheese		0	0				1904253	1831	1115	39.8	PRJNA203424	GCA_000876205.1
Paucilactobacillus hokkaidonensis	JCM 18461T	LOOC260	grass field	Hokkaido, Japan	0	0				2400586	2376	1343	38.22	PRJDB1726	GCA_000829395.1
Paucilactobacillus kaifaensis	778-3T		pickle	China	0	0				1751927	1755	1016	38.03	PRJDB7793	GCA_005405145.1
Lactobacillus timonensis	Marseille-P3825T		stool		0	0	X2	X2		1678325	1497	962	46.81	PRJEB20106	GCA_900240275.1
Limosilactobacillus mucosae	LM011		pig small intestine		0	0				2140145	1916	1080	46.41	PRJNA566214	GCA_014898655.1
Limosilactobacillus secaliphilus	DSM 17896T		type II sourdough fermentation		0	0				1645623	1490	830	47.72	PRJNA222257	GCA_001437055.1
Limosilactobacillus ingluviei	Autruche 4				NA					2013830	1637	845	50.9	PRJEB104	GCA_000312405.1
Limosilactobacillus alvi	An810		caecum of Gallus gallus		0	0				1909549	1772	1072	42.52	PRJNA377666	GCA_016900115.1
Limosilactobacillus equigenerosi	DSM 18793T	JCM 14505	thoroughbred horses	Japan	0	0				1591903	1554	891	42.65	PRJNA222257	GCA_001435245.1
Limosilactobacillus gastricus	DSM 16045T		gastric biopsies, stomach mucosa of Human	Sweden	0	0				1844981	1826	1108	41.64	PRJNA222257	GCA_001434365.1
Limosilactobacillus fermentum	SCB0035		Kefir grains	Guangdong, China	0	0				2016236	1368	691	51.81	PRJNA818844	GCA_022819245.1
Limosilactobacillus gorillae	KZ01T	JCM19575; DSM28356	gorilla	Kyoto, Japan	0	0				1641621	1337	789	48.11	PRJDB4156	GCA_001293735.1
Limosilactobacillus frumenti	LF145		rye-bran sourdough		0	0				1752928	1679	1015	42.63	PRJNA566223	GCA_008876665.1
Limosilactobacillus fastidiosus	WF-MA3-B		Microtus arvalis (common vole)	Vilnius, Lithuania	0	0				1716536	1648	969	39.11	PRJNA649652	GCA_021168825.1
Limosilactobacillus avistercoris	Sa3CUN2T		Gallus gallus	Norwich, UK	0	0				1801657	1789	1011	39.83	PRJNA543206	GCA_014836425.1
Limosilactobacillus vaginalis	AM_LB9		feces of Gallus gallus	Georgia, USA	0	0				1883554	1769	1020	40.37	PRJNA880306	GCA_025311515.1
Limosilactobacillus portuensis	P5L02		vaginal swabs	Taoyuan City, Taiwan	0	0				1995561	1974	1054	40.13	PRJNA739248	GCA_019042695.1
Limosilactobacillus urinaemulieris	DSM 106190		mouse gastrointestinal tract	Germany	0	0				1851772	1702	1019	40.07	PRJEB50452	GCA_932750685.1
Limosilactobacillus pontis	LP475		rye sourdough		0	excluded				1714771	1049	349	53.29	PRJNA566218	GCA_009428965.1
Limosilactobacillus panis	DSM 6035T		sourdough	Germany	0	0				1998799	1534	852	48.1	PRJNA222257	GCA_001435935.1
Limosilactobacillus antri	DSM 16041		Stomach of human		0	0				2302896	1479	610	51.11	PRJNA31479	GCA_000160835.
Limosilactobacillus oris	AM_LB10		feces of Gallus gallus	Georgia, USA	0	0				2007883	1487	745	49.69	PRJNA880303	GCA_025311495.1
Limosilactobacillus rudii	STM1_1		Rhabdomys pumilio (striped mouse)	Nebraska, USA	0	0				2299691	2227	1223	38.45	PRJNA649652	GCA_021168575.1
Limosilactobacillus albertensis	RRLE_5_1		Varecia rubra (red ruffed lemur)	California, USA	0	0				2346939	2230	1245	38.48	PRJNA649652	GCA_021168615.1
Limosilactobacillus caviae	CCM8609T				NA					2308498	2212	1187	38.52	PRJDB10511	GCA_014635905.1
Limosilactobacillus agrestis	BG-MG3-B		Myodes glareolus (bank vole)	Vilnius, Lithuania	0	0				1881508	1830	1033	37.77	PRJNA649652	GCA_021168665.1
Limosilactobacillus balticus	BG-AF3-AT		jejunum of Apodemus flavicollis (yellow-necked mouse)	Vilnius, Lithuania	0	0				2076041	1947	1139	38.28	PRJNA649652	GCA_014145615.1
Limosilactobacillus reuteri	2010		rat		0	0				2218980	2060	1186	38.53	PRJNA434601	GCA_003703885.1
Furfurilactobacillus siliginis	NBRC 101315T		Wheat flour	South Korea	0	0				2038617	2021	1090	44.01	PRJDB6121	GCA_007989765.1
Furfurilactobacillus rossiae	L1		swine's gut	Italy	0	0				2795601	2588	1399	43.49	PRJNA531157	GCA_013394005.1
Furfurilactobacillus milii	FUA3430T		sourdough		0	0				2649270	2455	1299	43.48	PRJNA766081	GCA_021654115.1
Periweissella cryptocerci	KACC 18423T	26KH-42	Cryptocercus kyebangensis	Yangyang-gun, South Korea	0	0				3020651	2757	1214	41.09	PRJNA514919	GCA_004358325.1
Periweissella beninensis	LMG 25373T		fermented cassava	Ketou, Benin	0	0				1831593	1792	1055	35.45	PRJNA720812	GCA_023701865.1
Periweissella fabalis	CCUG 61472T		spontaneous cocoa bean fermentations	Brazil	0	0				1962451	1934	1057	36.41	PRJNA622446	GCA_012396505.1
Periweissella fabaria	LMG 24289T		Cocoa bean fermentation	Ghana	0	0				1926695	1915	1087	38.07	PRJEB48651	GCA_918814575.1
Periweissella ghanensis	LMG 24286T		Cocoa bean fermentation	Ghana	0	0				1988014	1932	1105	39.56	PRJEB48651	GCA_918814755.1
Weissella soli	KACC 11848T		Kimchi	South Korea	0	0				1683184	1580	959	43.73	PRJNA343417	GCA_001761545.1
Weissella diestrammenae	KACC 16890T		gut of Diestrammena coreana (camel cricket)	South Korea	0	0				1659381	1637	895	39.36	PRJNA658885	GCA_014397255.1
Weissella kandleri	DSM 20593T		fermented sausages		0	0				1333345	1284	735	39.67	PRJNA222257	GCA_001438705.1
Weissella coleopterorum	KACC 21347T	KCTC 43114, HDW19	Cybister lewisianus	South Korea	0	0				1618880	1620	833	37.22	PRJNA609875	GCA_011304355.1
Weissella koreensis	KACC 15510		kimchi		0	0				1441470	1371	782	35.5	PRJNA67979	GCA_000219805.1
Weissella oryzae	SG25T		fermented rice grains	Tochigi, Japan	0	0				2122115	2181	966	38.9	PRJDB1101	GCA_000691805.2
Weissella muntiaci	8H-2T		animal feces	Fushan, Yilan, Taiwan	0	0				2288705	2303	1011	40.46	PRJNA516300	GCA_008107635.1
Weissella uvarum	DSM 28060T		grapes from Vitis vinifera L. 'Agiorgitiko'	Greece	0	0				1680010	1701	910	39.87	PRJNA695596	GCA_016908785.1
Weissella viridescens	UCO-SMC3		Helix aspersa Muller	Concepcion, Chile	0	0				1612814	1621	926	41.38	PRJNA489880	GCA_003862435.1
Weissella minor	DSM 20014T		fermented sausages		0	0				1765112	1809	986	39.28	PRJNA222257	GCA_001437425.1
Weissella halotolerans	DSM 20190T		sausage		0	0				1358385	1320	862	43.06	PRJNA185373	GCA_000420365.1
Weissella tructae	W-1		Oncorhynchus mykiss	Mexico	0	0				1386044	1371	810	40.74	PRJNA728255	GCA_018502505.1
Weissella ceti	CECT 7719T		Mesoplodon bidens	Spain	0	0				1505791	1525	839	40.69	PRJNA728254	GCA_018394055.1
Weissella confusa	VTTE-133279		Cabbage	India	0	0				2216758	2036	1072	45.06	PRJNA436478	GCA_004771075.1
Weissella cibaria	CMS3		infant saliva	Gwangju, South Korea	0	0	X2	X2		2363492	2167	1123	45.26	PRJNA305558	GCA_001951095.1
Weissella bombi	R-53094T				NA					1820901	1774	1057	36.85	PRJEB15024	GCA_900094835.1
Weissella hellenica	CCUG 33494T		Dry naturally fermented Greek sausage		0	0				1818703	1770	1016	36.98	PRJNA622446	GCA_012396435.1
Weissella sagaensis	X0278		traditional yogurt	China	0	0				1867525	1817	1049	36.57	PRJDB7793	GCA_010306265.1
Weissella paramesenteroides	STCH-BD1		Sorghum bicolor	Houston, USA	0	0				2052536	2020	1148	38.17	PRJNA679383	GCA_015689215.1
Weissella jogaejeotgali	KCCM 43128T	FOL01	Jogaejeotgal, a Traditional Korean Fermented Seafood	Seoul, South Korea	0	0			x2	2149545	2146	1172	38.85	PRJNA299085	GCA_001932615.1
Weissella thailandensis	JCM 10695T		fermented fish	Thailand	0	0				1974613	1962	1082	38.68	PRJDB7793	GCA_005405465.1
Oenococcus kitaharae	DSM 17330T		fermentation samples of distilled residue of shochu mashes	Miyazaki, Japan	0	0				1842238	1798	993	42.62	PRJNA67967	GCA_000241055.1
Oenococcus sicerae	UCMA15228T		Apple juice in fermentation (cider)	Calvados, Normandie, France	0	0				1664394	1651	970	40.32	PRJNA472867	GCA_004102045.2
Oenococcus oeni	AWRIB429		Wine	Adelaide, Australia	0	0				1892074	1910	1003	38.07	PRJNA713911	GCA_020510245.1
Convivina intestini	DSM 28795T		bumblebee gut (Bombus terrestris)	Belgium	1	1				1600079	1591	918	40.94	PRJNA439851	GCA_003096575.1
Fructobacillus ficulneus	JCM 12225T		fig		1	1				1550038	1484	843	43.9	PRJDB3977	GCA_001047075.2
Fructobacillus pseudoficulneus	DSM 15468T		fruit, ripe fig	Portugal, Alentejo	1	1				1413564	1316	836	44.46	PRJEB15784	GCA_900108455.1
Fructobacillus cardui	M131T	TMW 2.2452	Carduus nutans	Bavaria, Germany	1	1				1562837	1627	823	43.76	PRJNA777545	GCA_023218935.1
Fructobacillus tropaeoli	CRL 2034		fig	Tucuman, Argentina	1	1				1662049	1503	898	44.59	PRJNA587125	GCA_012689235.1
Fructobacillus broussonetiae	M2-14T	BCRC 81240	paper mulberry	Taiwan, Hsinchu City	1	1				1265753	1247	721	46.38	PRJNA608563	GCA_018437275.1
Fructobacillus durionis	DSM 19113T	CCUG 49949; LMG 22556; CIP 108761; LAB 1679	Tempoyak	Malaysia	0	1				1327392	1253	769	44.74	PRJEB17192	GCA_900112405.1
Fructobacillus fructosus	DPC 7238		plant (honeybee residing White clover, flower)	Ireland	1	1				1380363	1382	781	44.68	PRJNA660174	GCA_014489725.1
Fructobacillus papyriferae	M1-10T	BCRC 81237	paper mulberry	Taiwan, Hsinchu City	1	1				1264930	1219	741	46.25	PRJNA608557	GCA_018437225.1
Fructobacillus parabroussonetiae	S1-1T	BCRC 81241	paper mulberry	Taiwan, Hsinchu City	1	1				1215860	1158	707	46.52	PRJNA608564	GCA_018437265.1
Fructobacillus papyrifericola	M1-21T	BCRC 81239	paper mulberry	Hsinchu City, Taiwan	1	1				1296716	1213	681	48.47	PRJNA608561	GCA_018437235.1
Leuconostoc fallax	ATCC 700006T		Sauerkraut	Denmark	0	0				1660517	1642	969	37.67	PRJNA434383	GCA_004354645.1
Leuconostoc pseudomesenteroides	DSM 20193T	FDAARGOS_1003	cane juice		0	0				2114657	2083	1146	39	PRJNA231221	GCA_016127255.1
Leuconostoc falkenbergense	CIRM-BIA 1261		plant (decomposed)	Italy	0	0			x2	2139583	2156	1146	38.86	PRJNA503586	GCA_025211425.1
Leuconostoc litchii	MB7T		Lychee	Taoyuan city, Taiwan	0	0				1865857	1842	1076	35.81	PRJNA516297	GCA_008107645.1
Leuconostoc mesenteroides	SRCM102733		Gochujang	South Korea	0	0				2058732	2027	1156	37.69	PRJNA438180	GCA_009913915.1
Leuconostoc suionicum	CECT 8484		Chicha, maize-based fermented beverage	Argentina	0	0				2069029	2049	1143	37.26	PRJEB24690	GCA_900289205.1
Leuconostoc carnosum	CBA3620		Kimchi	South Korea	0	0				1701333	1672	1042	37.35	PRJNA544551	GCA_007954525.1
Leuconostoc citreum	CBA3621		Kimchi	South Korea	0	0				1903250	1891	1065	38.91	PRJNA544551	GCA_007954785.1
Leuconostoc palmae	JCM 16944T		Palm wine	Senegal	0	0				1385869	1423	873	35.41	PRJDB7793	GCA_019656075.1
Leuconostoc lactis	CBA3625		Kimchi	South Korea	0	0				1791608	1775	1051	43.32	PRJNA544551	GCA_007954605.1
Leuconostoc holzapfelii	JCM 16942T		coffee fermentation	Ethiopia	0	0				1755314	1707	1041	44	PRJDB7793	GCA_019655995.1
Leuconostoc kimchii	IMSNU 11154T		Kimchi		0	0				2101787	2129	1172	37.91	PRJNA40837	GCA_000092505.1
Leuconostoc rapi	DSM 27776T		spoiled sous-vide-cooked rutabaga (Brassica napobrassica)	Finland	0	0				1923217	1937	1135	37.99	PRJDB7793	GCA_019656095.1
Leuconostoc miyukkimchii	JCM 17445T		Brown algae kimchi (miyukkimchi)	South Korea	0	0				1913501	1905	1118	36.35	PRJDB7793	GCA_019656055.1
Leuconostoc gelidum	JB7		Kimchi	South Korea	0	0				1893499	1843	1075	36.68	PRJNA174297	GCA_000298875.1
Leuconostoc inhae	DSM 15101T		kimchi (fermented vegetable food in Korea)	South Korea	0	0				1963716	1958	1140	36.79	PRJDB7793	GCA_019656015.1
Pediococcus claussenii	TMW 2.53		brewery environment	Netherlands	0	0				1950035	1908	1103	37.07	PRJNA290141	GCA_001702215.1
Pediococcus argentinicus	DSM 23026T		fermented wheat flour	Argentina	0	0				1760463	1807	1064	36.67	PRJNA222257	GCA_001437605.1
Pediococcus acidilactici	PMC65		Kimchi	Jeollabuk-do, South Korea	0	0				2044083	1925	1158	42.23	PRJNA632644	GCA_013127755.1
Pediococcus stilesii	DSM 18001T		maize grains		0	0				1837250	1838	1120	38.11	PRJNA222257	GCA_001437075.1
Pediococcus cellicola	DSM 17757T		distilled-spirit-fermenting cellar		0	0				2038400	1970	1188	39.04	PRJNA222257	GCA_001438655.1
Pediococcus damnosus	TMW 2.1536		winery environment	Germany	0	0			x2	2173661	2054	1168	38.28	PRJNA290141	GCA_001611155.1
Pediococcus inopinatus	DSM 20285T		brewery yeast	Germany	0	0				2312041	2287	1316	38.67	PRJNA376812	GCA_002982135.1
Pediococcus ethanolidurans	DSM 22301T		walls of a distilled-spirit-fermenting cellar		0	0				2259232	2185	1248	37.18	PRJNA222257	GCA_001437405.1
Pediococcus parvulus	NBRC 100673T		silage		0	0				1968745	1914	1128	38.62	PRJDB6092	GCA_007990205.1
Fructilactobacillus fructivorans	DmCS_002		Gut of Drosophila melanogaster	New York, USA	0	0				1330481	1274	837	39.16	PRJNA252104	GCA_000814735.1
Fructilactobacillus lindneri	TMW 1.1993		beer contaminant	Netherlands	0	0				1389742	1369	865	34.25	PRJNA290141	GCA_001702115.1
Fructilactobacillus sanfranciscensis	LS451		San Francisco sourdough		0	0				1310991	1352	834	35.15	PRJNA579432	GCA_009496975.1
Fructilactobacillus ixorae	Ru20-1T		Ixora coccinea L.	Thailand	1	0				1422963	1257	760	46.71	PRJNA812348	GCA_024029915.1
Fructilactobacillus florum	8D		king palm, unripe fruit	USA, California	1	1				1282634	1255	799	41.48	PRJNA172731	GCA_000512295.1
Nicolia spurrieriana	SGEP1_A5		Honey from Tetragonula carbonaria	Australia	1	0				2053587	1709	985	42.11	PRJNA812348	GCA_023380205.1
Apilactobacillus jinshanensis	HSLZ-75T		Vinegar Pei	Jiangsu, China	0	1				1616430	1544	798	39.69	PRJNA511912	GCA_004359375.1
Apilactobacillus ozensis	Mizu2-1T	DSM 23829; JCM 17196	Inula ciliaris var. glandulosa, a chrysanthemum	Oze National Park, Japan	1	1				1476916	1470	876	31.91	PRJNA222257	GCA_001435995.1
Apilactobacillus xinyiensis	F575-4T		Honey bee gut	China	1	1				1453633	1468	883	31.14	PRJDB7793	GCA_019656235.1
Apilactobacillus apisilvae	SG5_A10		Whole bee homogenate from Austroplebeia australis	Australia	1	1				1550949	1549	887	30.98	PRJNA812348	GCA_023380225.1
Apilactobacillus quenuiae	HV_6T		Adult Bee Gut Augochlorella sp.		1	1				1575214	1572	860	30.34	PRJNA429223	GCA_002994005.1
Apilactobacillus micheneri	HV_65		Pollen provision of Megachile rotundata	Utah, USA	1	1				1479398	1500	856	30.59	PRJNA484967	GCA_006493595.1
Apilactobacillus timberlakei	HV_25		Honeybee gut (Apis mellifera)	China	1	1				1585604	1600	869	30.39	PRJNA484967	GCA_006493105.1
Apilactobacillus bombintestini	BHWM-4T		Bombus ignitus	Jeonju, South Korea	1	1				1289211	1183	797	34.1	PRJNA493669	GCA_003627035.1
Apilactobacillus apinorum	Fhon13T		Apis mellifera		1	1				1460240	1338	833	34.56	PRJNA270968	GCA_001281175.1
Apilactobacillus zhangqiuensis	F502-1T		Honey bee gut	China	1	1				1445942	1316	839	36.85	PRJDB7793	GCA_019656215.1
Apilactobacillus nanyangensis	H8-1-1		Honeybee gut (Apis mellifera)	China	1	1				1538687	1437	894	36.71	PRJDB7793	GCA_016861895.1
Apilactobacillus waqarii	HBW1T		Honey bee gut	Pakistan	1	1				1484141	1362	862	37.2	PRJNA740110	GCA_019061205.1
Apilactobacillus kunkeei	DSMZ 12361		commercial grape wine undergoing a sluggish/stuck alcoholic fermentation	USA	0	1				1542216	1393	870	36.56	PRJNA751903	GCA_019575995.1
Lentilactobacillus laojiaonis	IM3328T		Pit mud	Luzhou city, Sichuan province, China	0	0				1242019	1241	792	33.46	PRJNA770773	GCA_020616595.1
Lentilactobacillus kribbianus	YH-lac9T		mini-pig small intestine	South Korea	0	0				1509660	1522	917	37.82	PRJNA627566	GCA_013184075.1
Lentilactobacillus senioris	DSM 24302T	JCM 17472	feces of a healthy 100-year-old Japanese female	Japan	0	0				1566427	1580	968	39.08	PRJNA222257	GCA_001436555.1
Lentilactobacillus kosonis	NBRC 111893T		obsolete fermented plant derived beverage	Nagano, Saku, Japan	0	0				1971719	2596	1022	37.87	PRJDB5431	GCA_003864335.1
Lentilactobacillus curieae	2011381T		Brine of stinky tofu	Shanghai, China	0	0				2095860	2002	1221	39.78	PRJNA266911	GCA_000785105.2
Lentilactobacillus parafarraginis	FAM1079		sugar refinery	Switzerland	0	0				2960630	2690	1462	45.58	PRJNA543085	GCA_005864225.1
Lentilactobacillus hilgardii	FLUB		mead	Lublin, Poland	0	0				3190226	2997	1580	40.09	PRJNA595831	GCA_009832765.1
Lentilactobacillus raoultii	Marseille-P4006T		vagina		0	0				3070030	2829	1580	41.41	PRJEB20856	GCA_900411375.1
Lentilactobacillus farraginis	DSM 18382T	JCM 14108	composting material of distilled shochu residue	Japan	0	0				2850475	2711	1534	42.05	PRJNA222257	GCA_001435875.1
Lentilactobacillus diolivorans	DSM 14421T		maize silage	Netherlands	0	0				3251758	2997	1580	40	PRJNA222257	GCA_001434255.1
Lentilactobacillus fungorum	YK48GT		mushroom beds		0	0				2917093	2653	1480	42.54	PRJDB10660	GCA_016860605.1
Lentilactobacillus rapi	DSM 19907T		non-salted pickle solution used in production of sunki	Japan	0	0				2853250	2637	1467	42.95	PRJNA222257	GCA_001436255.1
Lentilactobacillus kisonensis	DSM 19906T	JCM 15041	non-salted pickle solution used in production of sunki	Japan	0	0				2997015	2745	1455	41.74	PRJNA222257	GCA_001434135.1
Lentilactobacillus parabuchneri	KEM			Seoul, South Korea	NA					2530379	2319	1370	43.64	PRJNA665775	GCA_014879295.1
Lentilactobacillus kefiri	DH5		Korean kefir	Seoul, South Korea	0	0				2489034	2373	1383	41.9	PRJNA475199	GCA_009739535.1
Lentilactobacillus sunkii	CG_D		biogas reactor content	Germany	0	0				2794637	2664	1435	42.03	PRJNA313308	GCA_001766745.1
Lentilactobacillus otakiensis	DSM 19908T	JCM 15040	non-salted pickle solution used in production of sunki	Japan	0	0				2344693	2257	1320	42.39	PRJNA222257	GCA_001434145.1
Lentilactobacillus parakefiri	KR		kefir	Germany	0	0				2463501	2362	1286	43.6	PRJNA375758	GCA_002276885.1
Lentilactobacillus buchneri	ATCC 4005T		Tomato pulp		0	0				2537205	2396	1370	44.43	PRJNA725342	GCA_018314255.1
Secundilactobacillus malefermentans	CBA3618		Kimchi	South Korea	0	0				2087401	2042	1251	41.01	PRJNA544551	GCA_008033155.1
Secundilactobacillus oryzae	SG293T		fermented rice grains	Tochigi, Japan	0	0				1855567	1871	1110	42.82	PRJDB1101	GCA_000740055.1
Schleiferilactobacillus oryzae	JCM 18671T		Fermented rice grain	Tochigi, Japan	0	0				1840174	2476	919	42.83	PRJDB781	GCA_001311525.1
Schleiferilactobacillus kimchicus	JCM 15530T		Kimchi	South Korea	0	0				2589595	2476	1386	46.59	PRJNA222257	GCA_001433995.1
Secundilactobacillus collinoides	237		natural cider of the Basque Country	Gipuzkoa, Spain	0	0				3705220	3330	1699	45.95	PRJNA274884	GCA_001623425.1
Secundilactobacillus paracollinoides	TMW 1.1979		beer	Japan	0	0				3321356	2924	1535	46.98	PRJNA290141	GCA_001702155.1
Schleiferilactobacillus paracollinoides	DSM 15502T	JCM 11969	brewery environment	Japan	0	0				3453578	3139	1551	46.89	PRJNA222257	GCA_001435115.1
Schleiferilactobacillus similis	DSM 23365T	JCM 2765	fermented cane molasses at alcohol plants	Thailand	0	0				3461678	3105	1557	46.99	PRJNA222257	GCA_001436595.1
Secundilactobacillus odoratitofui	DSM 19909T		fermented brine used for stinky tofu production	China	0	0				2748727	2430	1396	44.23	PRJNA222257	GCA_001434895.1
Secundilactobacillus folii	CRM56-3T		fermented tea leaves	Chiang Rai, Thailand	0	0				2676064	2412	1378	44.46	PRJNA591082	GCA_009720675.1
Secundilactobacillus silagei	DSM 27022T		orchardgrass (Dactylis glomerata L.) silage	Denmark	0	0				2708989	2434	1381	44.96	PRJNA434387	GCA_004354595.1
Secundilactobacillus hailunensis	887-11T		pickle	China	0	0	X2	X2		2697202	2446	1400	44.29	PRJDB7793	GCA_005405185.1
Secundilactobacillus mixtipabuli	IWT30T		Silage	Iwate, Japan	0	0				2495830	2282	1338	43.7	PRJDB4275	GCA_002217925.1
Secundilactobacillus angelensis	HBUAS58055			Chongqing, China	NA					2603820	2426	1370	43.33	PRJNA799883	GCA_022509925.1
Secundilactobacillus silagincola	IWT5T		silage	Iwate, Japan	0	0				2599825	2354	1391	43.04	PRJDB4275	GCA_002583405.1
Secundilactobacillus pentosiphilus	IWT25T		silage	Iwate, Japan	0	0				2708586	2535	1307	44.79	PRJDB4275	GCA_002217985.1
Secundilactobacillus yichangensis	F79-211-2T		Honeybee gut (Apis mellifera)	China	1	0				2703434	2472	1420	44.28	PRJDB7793	GCA_016861565.1
Levilactobacillus bambusae	BS-W1T		traditional fermented Ma-bamboo shoots	Tainan County, Taiwan	0	0				1966274	1761	1004	46.31	PRJNA450711	GCA_003124125.1
Levilactobacillus spicheri	LP38		food	Germany	0	excluded				2855212	2371	422	55.45	PRJNA276920	GCA_000965255.1
Levilactobacillus namurensis	NBRC 107158		Sourdough	Namur, Belgium	0	0				2455734	1924	864	52.01	PRJDB6285	GCA_007992015.1
Levilactobacillus suantsaii	CBA3634			South Korea	NA					2661801	2292	1066	50.49	PRJNA649108	GCA_014069315.1
Levilactobacillus zymae	LZ395		artisanal wheat sourdough		0	excluded				2825994	2160	686	53.32	PRJNA566221	GCA_009295845.1
Levilactobacillus acidifarinae	DSM 19394T		artisanal wheat sourdough	Belgium	0	0	X2	X2		2914969	2257	906	51.61	PRJNA222257	GCA_001434835.1
Levilactobacillus senmaizukei	NBRC 103853T	DSM 21775	pickles	Kyoto, Japan	0	0				2209656	2011	1025	48.67	PRJDB462	GCA_001592085.1
Levilactobacillus tangyuanensis	137-3T		pickle	China	0	0				2185757	1930	977	49.8	PRJNA503273	GCA_003946545.1
Levilactobacillus lindianensis	220-4T		pickle	China	0	0				2330586	2029	1025	49.16	PRJNA503273	GCA_003946095.1
Levilactobacillus paucivorans	DSM 22467T		brewery environment		0	0				2351189	2044	1028	49.12	PRJNA222257	GCA_001437125.1
Levilactobacillus huananensis	151-2BT		pickle	China	0	0				2290968	2058	1105	47.54	PRJNA503273	GCA_003946145.1
Levilactobacillus tujiorum	HBUAS51416			China	NA					2551909	2224	1207	48.17	PRJNA799885	GCA_022509905.1
Levilactobacillus hammesii	DSM 16381T		wheat sourdough	France	0	0				2810184	2376	1113	49.4	PRJNA222257	GCA_001434395.1
Levilactobacillus parabrevis	ATCC 53295T		senmaizuke	Japan	0	0				2608012	2222	1143	49.06	PRJNA222257	GCA_001434055.1
Levilactobacillus fuyuanensis	244-4T		pickle	China	0	0				2718279	2368	1167	48.85	PRJNA503273	GCA_003946395.1
Levilactobacillus enshiensis	HBUAS57009T		Zha-Chili	China	0	0				3060185	2778	1307	47.89	PRJNA533872	GCA_007115095.1
Levilactobacillus fujinensis	218-6T		pickle	China	0	0				3006648	2630	1357	47.39	PRJNA503273	GCA_003946335.1
Levilactobacillus andaensis	866-3T		pickle	China	0	0				3046330	2691	1204	49.16	PRJDB7793	GCA_016861695.1
Levilactobacillus koreensis	26-25		Kimchi	South Korea	0	0				3006812	2505	1259	49.23	PRJNA285019	GCA_001050435.1
Levilactobacillus brevis	NPS-QW-145		Traditional Korean kimchi	Hong Kong, China	0	0				2552671	2416	1286	45.81	PRJNA318996	GCA_001676805.1
Levilactobacillus yonginensis	JCM 18023T		kimchi	South Korea	0	0				2693691	2317	1197	47.85	PRJNA503273	GCA_003946265.1
Levilactobacillus tongjiangensis	218-10T		pickle	China	0	0				2718164	2396	1188	47.73	PRJNA503273	GCA_003946345.1
Levilactobacillus angrenensis	M1530-1T		yogurt	China	0	0				2797786	2494	1120	50.49	PRJNA503273	GCA_003946085.1
Levilactobacillus suantsaiihabitans	BCRC 81129T		fermented mustard products	Hsinchu County, Taiwan	0	0				2870222	2482	946	51.8	PRJNA498908	GCA_004745505.1
Levilactobacillus cerevisiae	DSM 100836T		Spoiled beer	Germany	0	0				3375178	2934	1265	49.56	PRJNA503273	GCA_003946245.1
Levilactobacillus lanxiensis	13B17T		pickle	China	0	0				3029779	2544	1014	50.5	PRJDB7793	GCA_016861655.1
Levilactobacillus wangkuiensis	115-7		pickle	China	0	1				3071270	2576	1015	50.54	PRJDB7793	GCA_016861585.1
Levilactobacillus mulengensis	112-3T		pickle	China	0	0				3110930	2616	1028	50.33	PRJNA503273	GCA_003946045.1
Lactococcus lactis	DSM 20481T	FDAARGOS_865			NA					2577201	2583	1316	35.39	PRJNA231221	GCA_016028835.1
Enterococcus massiliensis	AM1T				NA					2712841	2610	1577	39.65	PRJEB9522	GCA_001050095.1
								Present		Present
								Absent		Absent

## Sheet: Sheet2
Species	Niche	GS	CDS	GC	ADHE	OHYA
LB003_Loigolactobacillus_bifermentans	0	3274863	3189	44.27	1	1
TMW1.1989_Loigolactobacillus_backii	0	2851935	2629	40.77	1	1
JCM18838_Loigolactobacillus_iwatensis	0	2622292	2367	40.59	1	1
DSM20253_Loigolactobacillus_rennini	0	2265309	2237	40.67	1	1
B735-2_Loigolactobacillus_binensis	0	2841377	2701	43.47	1	1
178-3_Loigolactobacillus_zhaoyuanensis	0	2698660	2591	42.66	1	1
DSM20001_Loigolactobacillus_coryniformis	0	2951508	2799	43.12	1	1
257-1_Loigolactobacillus_jiayinensis	0	3033766	2945	42.58	1	1
DSM13344_Lactobacillus_selangorensis	0	2084245	2047	46.43	0	1
MFPC41A28_Latilactobacillus_fuchuensis	0	2045293	1957	41.92	1	0
CBA3614_Latilactobacillus_sakei	0	2018071	1959	41.1	1	1
LG542_Latilactobacillus_graminis	0	1807083	1720	40.45	1	0
DSM20019_Latilactobacillus_curvatus	0	1916521	1963	42.01	1	1
DSM22698_Lacticaseibacillus_thailandensis	0	2059496	1730	53.5	0	0
BNBRC106106_Lacticaseibacillus_pantheris	0	2478657	2154	52.81	0	1
ZW163_Lacticaseibacillus_hulanensis	0	2355647	2018	52.68	0	1
DSM20505_Lacticaseibacillus_sharpeae	0	2442881	2228	53.4	0	0
B1206-1_Lacticaseibacillus_zhaodongensis	0	2444625	2051	52.31	0	1
7-19_Lacticaseibacillus_songhuajiangensis	0	2605895	2322	52.72	0	1
DSM24301_Lacticaseibacillus_saniviri	0	2430903	2408	47.74	1	1
DSM23927_Lacticaseibacillus_brantae	0	1929842	1876	47.48	1	1
DSM13434_Lacticaseibacillus_paracasei	0	3025352	2865	46.3	1	1
1.032_Lacticaseibacillus_rhamnosus	0	2941522	2676	46.75	1	1
FBL7_Lacticaseibacillus_chiayiensis	0	2855405	2680	47.22	1	1
CECT9104_Lacticaseibacillus_zeae	0	3073411	2774	48	1	1
ATCC393_Lacticaseibacillus_casei	0	2952961	2843	47.88	1	1
JCM17158_Lacticaseibacillus_nasuensis	0	2274843	2296	57.03	1	0
47-3_Lacticaseibacillus_baoqingensis	0	2864583	2739	50.91	1	1
LM010_Lacticaseibacillus_manihotivorans	0	3458698	3379	47.84	1	1
JCM19617_Lacticaseibacillus_porcinae	0	2838071	2690	47.21	1	1
B61-2_Lacticaseibacillus_mingshuiensis	0	2790662	2528	55.27	1	0
33-1_Lacticaseibacillus_yichunensis	0	2558704	2292	55.44	1	1
YH-lac23_Lacticaseibacillus_absianus	0	2843141	2432	59.85	0	0
143-4.a_Lacticaseibacillus_daqingensis	0	2738087	2388	58	0	0
BZW152_Lacticaseibacillus_suilingensis	0	2705176	2538	52.82	1	1
247-3_Lacticaseibacillus_suibinensis	0	2560295	2441	53.02	1	0
159-4_Lacticaseibacillus_jixianensis	0	2468902	2011	58.28	1	0
DSM22697_Lacticaseibacillus_camelliae	0	2556876	2264	55.41	1	0
73-4_Lacticaseibacillus_hegangensis	0	2501322	2274	55.47	1	0
DSM12744_Schleiferilactobacillus_perolens	0	3299721	3025	49.09	1	1
NSMJ42_Schleiferilactobacillus_harbinensis	0	3290626	3019	53.36	1	1
LY-73_Schleiferilactobacillus_shenzhenensis	0	3271684	2826	56.44	1	0
CC-MHH1034_Agrilactobacillus_fermenti	0	2595905	2508	40.21	1	1
DSM18527_Agrilactobacillus_composti	0	3467402	3218	43.95	1	1
54-2_Agrilactobacillus_yilanensis	0	2825702	2647	39.96	1	1
247-4_Lapidilactobacillus_achengensis	0	2639237	2218	49.01	1	1
17-4_Lapidilactobacillus_wuchangensis	0	2533661	2232	41.74	1	1
143-1_Lapidilactobacillus_gannanensis	0	2393386	2189	40.81	1	1
LH506_Lapidilactobacillus_dextrinicus	0	1836976	1765	38.16	1	1
54-4_Lapidilactobacillus_bayanensis	0	2430829	2251	40.11	1	1
BNBRC106101_Lapidilactobacillus_concavus	0	1858186	1741	43.35	1	1
143-6_Lapidilactobacillus_mulanensis	0	2316746	2113	42.48	1	1
SG4_D2_Bombilactobacillus_folatiphilus	1	1637944	1600	38.38	0	0
SG4_A1_Bombilactobacillus_thymidiniphilus	1	1494436	1492	36.42	0	0
DCY120_Bombilactobacillus_apium	1	1712546	1630	39.98	0	0
Bin4_Bombilactobacillus_mellifer	1	1815047	1683	39.3	1	0
Hon2_Bombilactobacillus_mellis	1	1810599	1673	36.24	0	0
BI-2.5_Bombilactobacillus_bombi	1	1842084	1728	34.73	0	1
NIBRBAC_Lactobacillus_terrae	0	1548794	1603	33.08	0	1
JCM31635_Companilactobacillus_metriopterae	0	1500957	1562	32.78	0	1
256-3_Companilactobacillus_mishanensis	0	2348649	2284	36.62	1	1
EMML3041_Companilactobacillus_ginsenosidimutans	0	2590556	2606	36.71	1	1
DSM14857_Companilactobacillus_versmoldensis	0	2371581	2340	38.26	1	1
M1575_Companilactobacillus_zhongbaensis	0	2644863	2445	39.36	1	1
JCM18764_Companilactobacillus_furfuricola	0	2644344	2542	38.62	1	1
184-8_Companilactobacillus_baiquanensis	0	2237367	2171	34.57	0	1
DSM20184_Companilactobacillus_tucceti	0	2171354	2154	34.06	0	1
33-7_Companilactobacillus_keshanensis	0	2301243	2237	35.56	0	1
116-2_Companilactobacillus_kedongensis	0	2272157	2199	36.16	0	1
WiKim39_Companilactobacillus_allii	0	2534178	2528	35.37	1	1
B395-6.2_Companilactobacillus_huachuanensis	0	3019850	2692	36.41	1	1
DSM29801_Companilactobacillus_insicii	0	2536116	2447	34.95	0	1
BNBRC107160_Companilactobacillus_nodensis	0	2682447	2679	37.57	1	1
204-8_Companilactobacillus_jidongensis	0	2707861	2686	36.52	1	1
DSM20249_Companilactobacillus_alimentarius	0	2401923	2321	35.5	1	1
BCRC81127_Companilactobacillus_suantsaicola	0	2601643	2463	36.87	1	1
DSM13238_Companilactobacillus_paralimentarius	0	2539877	2496	35.1	1	1
KACC16343_Companilactobacillus_bobalius	0	2885890	2842	35.25	1	1
DSM13961_Companilactobacillus_kimchii	0	2745634	2658	35.12	1	1
TMW1.1920_Companilactobacillus_halodurans	0	2534442	2476	35.82	1	1
DSM20184_Companilactobacillus_farciminis	0	2551839	2528	36.44	1	1
Y97_Companilactobacillus_futsaii	0	2648769	2672	35.76	1	1
S215_Companilactobacillus_formosensis	0	2469957	2400	35.56	1	1
NFFJ11_Companilactobacillus_pabuli	0	2497143	2405	35.74	1	1
MN047_Companilactobacillus_crustorum	0	2316479	2262	35.08	1	1
BNBRC112868_Companilactobacillus_musae	1	2357792	2284	34.58	1	1
SYF10-1a_Companilactobacillus_nuruki	0	2582291	2569	34.15	1	1
DSM24716_Companilactobacillus_kimchiensis	0	2696617	2610	35.47	1	1
BNBRC107162_Companilactobacillus_mindensis	0	2285531	2217	38.21	1	1
KCTC21106_Companilactobacillus_zhachilii	0	2714973	2545	36.28	1	1
BNBRC107153_Companilactobacillus_nantensis	0	2895933	2786	36.14	1	1
DSM28069_Companilactobacillus_heilongjiangensis	0	2790548	2499	37.49	1	1
8-1.1_Companilactobacillus_hulinensis	0	3019850	2692	36.41	1	1
DSM23037_Holzapfelia_floricola	1	1287125	1268	34.52	0	0
DSM20534_Amylolactobacillus_amylotrophicus	0	1548566	1529	43.59	0	1
DSM20533_Amylolactobacillus_amylophilus	0	1610352	1585	43.65	0	1
LI335_Lactobacillus_iners	0	1363099	1245	33.27	1	0
DSM24759_Lactobacillus_rodentium	0	1505119	1447	34.01	0	0
DSM23910_Lactobacillus_hominis	0	1928135	1913	35.14	1	1
DSM101872_Lactobacillus_colini	0	2222530	2163	35.16	1	1
GHZ10a_Lactobacillus_johnsonii	0	2015225	1945	35	1	1
CLG01_Lactobacillus_taiwanensis	0	2041763	1992	34.12	1	1
JV-V03_Lactobacillus_paragasseri	0	2030305	1974	34.76	1	1
BIO6369_Lactobacillus_gasseri	0	1871530	1824	35.05	1	1
DSM15354_Lactobacillus_psittaci	0	1542852	1365	35.66	1	1
UMB0047_Lactobacillus_mulieris	0	1742939	1648	34.25	1	1
SNUV360_Lactobacillus_jensenii	0	1672949	1612	34.44	1	1
Bifido-178-WT-2B_Lactobacillus_porci	0	2188901	1792	50.98	1	1
DSM19284_Lactobacillus_equicursoris	0	2039405	1719	47.74	1	1
BYZ03_Lactobacillus_nasalidis	0	2299188	1795	51.95	1	0
DSM26046_Lactobacillus_delbrueckii_Jakobseni	0	1891796	1303	50.1	0	0
BB40_Lactobacillus_corticis	0	1786793	1658	42.17	1	1
LA749_Lactobacillus_acetotolerans	0	1683905	1615	36.5	1	1
H70-3_Lactobacillus_bombicola	1	1670693	1617	34.63	0	0
ESL0416_Lactobacillus_panisapium	1	2188116	2026	37.87	0	0
ESL0185_Lactobacillus_apis	1	1683102	1509	37.34	0	0
ESL0183_Lactobacillus_helsingborgensis	1	1867232	1699	36.76	0	0
Hma8_Lactobacillus_melliventris	1	2116151	1988	35.76	0	0
Hma2_Lactobacillus_kimbladii	1	2186983	1980	35.8	0	0
BF551-2_Lactobacillus_laiwuensis	1	2053246	1893	35.98	0	0
ESL0186_Lactobacillus_kullabergensis	1	2018944	1859	35.79	0	0
BF447_Lactobacillus_huangpiensis	1	1897085	1825	35.43	0	0
DSM6629_Lactobacillus_intestinalis	0	2038712	1884	35.51	1	1
DSM23908_Lactobacillus_gigeriorum	0	1899386	1868	36.9	1	1
HT111-2_Lactobacillus_xujianguonis	0	2215780	2307	38.06	1	1
DSM5661_Lactobacillus_hamsteri	0	1831224	1773	35.06	1	1
L5_Lactobacillus_amylolyticus	0	1601193	1632	38.27	1	1
DSM16043_Lactobacillus_kalixensis	0	2072836	2008	36.09	1	1
SCB643_Lactobacillus_helveticus	0	2023484	2136	36.5	1	1
An153_Lactobacillus_gallinarum	0	2020091	2040	36.45	1	1
DC21.1_Lactobacillus_crispatus	0	2039404	2003	37	1	1
1207_Lactobacillus_kefiranofaciens	0	2173634	2184	37.62	1	1
Kx293C1_Lactobacillus_ultunensis	0	2246389	2198	36.05	1	1
GRL1118_Lactobacillus_amylovorus	0	1977087	1997	38.03	1	1
DSM16761_Lactobacillus_kitasatonis	0	1906845	1975	37.5	1	1
DSM15638_Dellaglioa_algida	0	1589852	1554	36.03	0	1
DSM20605_Liquorilactobacillus_vini	0	2220459	2135	37.57	1	1
DSM18630_Liquorilactobacillus_ghanensis	0	2602462	2437	37.08	1	1
DSM13675_Liquorilactobacillus_nagelii	0	2563476	2487	36.83	1	1
DSM19910_Liquorilactobacillus_capillatus	0	2228516	2102	37.63	1	1
DSM21376_Liquorilactobacillus_sucicola	0	2458439	2247	38.47	1	1
DSM21051_Liquorilactobacillus_aquaticus	0	2404230	2205	37.4	1	1
DSM19971_Liquorilactobacillus_uvarum	0	2670775	2529	36.86	1	1
DSM19972_Liquorilactobacillus_oeni	0	2114211	1990	37.33	1	1
DSM16230_Liquorilactobacillus_satsumensis	0	2635966	2435	39.93	1	1
DSM21116_Liquorilactobacillus_cacaonum	0	1917585	1835	33.86	1	0
LM596_Liquorilactobacillus_mali	0	2611959	2554	36.31	1	1
DSM19519_Liquorilactobacillus_hordei	0	2440903	2390	34.98	1	1
DSM18933_Ligilactobacillus_hayakitensis	0	1673661	1644	34	1	0
DSM22408_Ligilactobacillus_ceti	0	1385752	1292	33.67	0	0
30a_Ligilactobacillus_saerimneri	0	1633244	1514	42.55	1	0
DPC6820_Lactobacillus_equi	0	2155116	2110	39.21	1	0
AM_LB8_Ligilactobacillus_agilis	0	2162388	1976	41.52	1	1
ATCC27782_Ligilactobacillus_ruminis	0	2066652	1937	43.47	1	1
DSM16634_Ligilactobacillus_apodemi	0	2084620	2062	38.58	1	1
P38_Ligilactobacillus_animalis	0	1906794	1828	41.21	1	1
CR147_Ligilactobacillus_murinus	0	2290452	2210	39.86	1	1
DSM20655_Ligilactobacillus_aviarius	0	1678282	1612	40.11	0	1
DSM20653_Ligilactobacillus_araffinosus	0	1473729	1447	38.1	0	1
BAF129_Ligilactobacillus_pabuli	0	2343767	2128	41.53	1	0
BNBRC103219_Ligilactobacillus_pobuzihii	0	2326724	2126	37.69	1	1
ACA-DC1533_Ligilactobacillus_acidipiscis	0	2607423	2396	39.8	1	1
T30PCM01_Lactiplantibacillus_fabifermentans	0	3580413	3365	44.9	1	1
B381-7_Lactiplantibacillus_nangangensis	0	2901270	2753	44.32	1	1
B382-1_Lactiplantibacillus_pingfangensis	0	2895555	2689	44.17	1	1
B116-1A_Lactiplantibacillus_daoliensis	0	2632925	2428	43.67	0	1
B398-2_Lactiplantibacillus_songbeiensis	0	3030001	2774	44.42	1	1
B218-3_Lactiplantibacillus_dongliensis	0	3107413	2865	44.73	1	1
B203-3_Lactiplantibacillus_daowaiensis	0	2851257	2751	43.97	1	1
B11050_Lactiplantibacillus_mudanjiangensis	0	3289607	3241	43.07	1	1
BNBRC107235_Lactiplantibacillus_modestisalitolerans	0	2749234	2377	48.63	1	1
BNBRC107333_Lactiplantibacillus_plajomi	0	2759960	2511	48.74	1	1
LMG26013_Lactiplantibacillus_xiangfangensis	0	2981246	2737	45.12	1	1
FI11369_Lactiplantibacillus_garii	0	2963896	2552	48.3	1	1
TCF032-E4_Lactiplantibacillus_herbarum	0	2899876	2829	43.5	1	1
DSM10667_Lactiplantibacillus_paraplantarum	0	3368529	3220	43.86	0	1
SRCM100442_Lactiplantibacillus_plantarum	0	3223643	2930	44.6	1	1
LQC2520_Lactiplantibacillus_argentoratensis	0	3175093	2969	45.12	1	1
SH-Y15_Paucilactobacillus_nenjiangensis	0	2249893	2274	38.96	1	1
LMG22743_Paucilactobacillus_oligofermentans	0	1845483	1825	35.73	1	1
DSM5007_Paucilactobacillus_suebicus	0	2648102	2524	38.98	1	1
DSM20634_Paucilactobacillus_vaccinostercus	0	2552801	2436	43.49	1	1
WDC04_Paucilactobacillus_wasatchensis	0	1904253	1831	39.8	1	1
JCM18461_Paucilactobacillus_hokkaidonensis	0	2400586	2376	38.22	1	1
B778-3_Paucilactobacillus_kaifaensis	0	1751927	1755	38.03	1	1
Marseille-P3825_Lactobacillus_timonensis	0	1678325	1497	46.81	1	0
LM011_Limosilactobacillus_mucosae	0	2140145	1916	46.41	1	1
DSM17896_Limosilactobacillus_secaliphilus	0	1645623	1490	47.72	1	0
An810_Limosilactobacillus_alvi	0	1909549	1772	42.52	1	0
DSM18793_Limosilactobacillus_equigenerosi	0	1591903	1554	42.65	1	0
DSM16045_Limosilactobacillus_gastricus	0	1844981	1826	41.64	1	0
SCB0035_Limosilactobacillus_fermentum	0	2016236	1368	51.81	1	0
BKZ01_Limosilactobacillus_gorillae	0	1641621	1337	48.11	1	0
LF145_Limosilactobacillus_frumenti	0	1752928	1679	42.63	1	0
WF-MA3-B_Limosilactobacillus_fastidiosus	0	1716536	1648	39.11	1	0
Sa3CUN2_Limosilactobacillus_avistercoris	0	1801657	1789	39.83	1	0
AM_LB9_Limosilactobacillus_vaginalis	0	1883554	1769	40.37	1	1
P5L02_Limosilactobacillus_portuensis	0	1995561	1974	40.13	1	1
DSM106190_Limosilactobacillus_urinaemulieris	0	1851772	1702	40.07	1	1
LP475_Limosilactobacillus_pontis	0	1714771	1049	53.29	0	0
DSM6035_Limosilactobacillus_panis	0	1998799	1534	48.1	1	0
DSM16041_Limosilactobacillus_antri	0	2302896	1479	51.11	1	1
AM_LB10_Limosilactobacillus_oris	0	2007883	1487	49.69	1	1
STM1_1_Limosilactobacillus_rudii	0	2299691	2227	38.45	1	1
RRLR_5_1_Limosilactobacillus_albertensis	0	2346939	2230	38.48	1	1
BG-MG3-B_Limosilactobacillus_agrestis	0	1881508	1830	37.77	1	1
BG-AF3-AT_Limosilactobacillus_balticus	0	2076041	1947	38.28	1	1
210_Limosilactobacillus_reuteri	0	2218980	2060	38.53	1	1
BNBRC101315_Furfurilactobacillus_siliginis	0	2038617	2021	44.01	1	1
L1_Furfurilactobacillus_rossiae	0	2795601	2588	43.49	1	1
FUA3430_Furfurilactobacillus_milii	0	2649270	2455	43.48	1	1
KACC18423_Periweissella_cryptocerci	0	3020651	2757	41.09	1	0
LMG25373_Periweissella_beninensis	0	1831593	1792	35.45	1	1
CCUG61472_Periweissella_fabalis	0	1962451	1934	36.41	1	1
LMG24289_Periweissella_fabaria	0	1926695	1915	38.07	1	1
LMG24286_Periweissella_ghanensis	0	1988014	1932	39.56	1	1
KACC11848_Weissella_soli	0	1683184	1580	43.73	1	0
KACC16890_Weissella_diestrammenae	0	1659381	1637	39.36	1	1
DSM20593_Weissella_kandleri	0	1333345	1284	39.67	1	0
KACC21347_Weissell_coleopterorum	0	1618880	1620	37.22	1	0
KACC15510_Weissella_koreensis	0	1441470	1371	35.5	1	0
SG25_Weissella_oryzae	0	2122115	2181	38.9	1	1
8H-2T_Weissella_muntiaci	0	2288705	2303	40.46	1	1
DSM28060_Weissella_uvarum	0	1680010	1701	39.87	1	0
UCO-SMC3_Weissella_viridescens	0	1612814	1621	41.38	1	0
DSM20014_Weissella_minor	0	1765112	1809	39.28	1	0
DSM20190_Weissella_halotolerans	0	1358385	1320	43.06	1	1
W-1_Weissella_tructae	0	1386044	1371	40.74	1	0
CECT7719_Weissella_ceti	0	1505791	1525	40.69	1	0
VTTE-133279_Weissella_confusa	0	2216758	2036	45.06	1	1
CMS3_Weissella_cibaria	0	2363492	2167	45.26	1	1
CCUG33494_Weissella_hellenica	0	1818703	1770	36.98	1	0
BX0278_Weissella_sagaensis	0	1867525	1817	36.57	1	1
STCH-BD_Weissella_paramesenteroides	0	2052536	2020	38.17	1	1
KCCM43128_Weissella_jogaejeotgali	0	2149545	2146	38.85	1	1
BJCM10695_Weissella_thailandensis	0	1974613	1962	38.68	1	1
DSM17330_Oenococcus_kitaharae	0	1842238	1798	42.62	1	1
UCMA15228_Oenococcus_sicerae	0	1664394	1651	40.32	1	1
AWRIB429_Oenococcus_oeni	0	1892074	1910	38.07	1	1
DSM28795_Convivina_intestini	1	1600079	1591	40.94	0	0
JCM12225_Fructobacillus_ficulneus	1	1550038	1484	43.9	0	0
DSM15468_Fructobacillus_pseudoficulneus	1	1413564	1316	44.46	0	0
M131_Fructobacillus_cardui	1	1562837	1627	43.76	0	0
CRL2034_Fructobacillus_tropaeoli	1	1662049	1503	44.59	0	0
M2-14_Fructobacillus_broussonetiae	1	1265753	1247	46.38	0	0
DSM19113_Fructobacillus_durionis	0	1327392	1253	44.74	0	1
DPC7238_Fructobacillus_fructosus	1	1380363	1382	44.68	0	0
M1-10_Fructobacillus_papyriferae	1	1264930	1219	46.25	0	0
S1-1_Fructobacillus_parabroussonetiae	1	1215860	1158	46.52	0	0
M1-21_Fructobacillus_papyrifericola	1	1296716	1213	48.47	0	0
ATCC700006_Leuconostoc_fallax	0	1660517	1642	37.67	1	0
DSM20193_Leuconostoc_pseudomesenteroides	0	2114657	2083	39	1	1
CIRM-BIA1261_Leuconostoc_falkenbergense	0	2139583	2156	38.86	1	1
MB7_Leuconostoc_litchii	0	1865857	1842	35.81	1	1
SRCM102733_Leuconostoc_mesenteroides	0	2058732	2027	37.69	1	1
CECT8484_Leuconostoc_suionicum	0	2069029	2049	37.26	1	1
CBA3620_Leuconostoc_carnosum	0	1701333	1672	37.35	1	0
CBA3621_Leuconostoc_citreum	0	1903250	1891	38.91	1	1
BJCM16944_Leuconostoc_palmae	0	1385869	1423	35.41	1	0
CBA3625_Leuconostoc_lactis	0	1791608	1775	43.32	1	0
BJCM16942_Leuconostoc_holzapfelii	0	1755314	1707	44	1	1
IMSNU11154_Leuconostoc_kimchii	0	2101787	2129	37.91	1	0
BDSM27776_Leuconostoc_rapi	0	1923217	1937	37.99	1	1
BJCM17445_Leuconostoc_miyukkimchii	0	1913501	1905	36.35	1	0
JB7_Leuconostoc_gelidum	0	1893499	1843	36.68	1	1
BDSM15101_Leuconostoc_inhae	0	1963716	1958	36.79	1	1
TMW2.53_Pediococcus_claussenii	0	1950035	1908	37.07	1	1
DSM23026_Pediococcus_argentinicus	0	1760463	1807	36.67	1	1
PMC65_Pediococcus_acidilactici	0	2044083	1925	42.23	0	1
DSM18001_Pediococcus_stilesii	0	1837250	1838	38.11	0	1
DSM17757_Pediococcus_cellicola	0	2038400	1970	39.04	1	1
TMW2.1536_Pediococcus_damnosus	0	2173661	2054	38.28	0	1
DSM20285_Pediococcus_inopinatus	0	2312041	2287	38.67	0	1
DSM22301_Pediococcus_ethanolidurans	0	2259232	2185	37.18	0	1
BNBRC100673_Pediococcus_parvulus	0	1968745	1914	38.62	0	1
DmCS_002_Fructilactobacillus_fructivorans	0	1330481	1274	39.16	1	1
TMW1.1993_Fructilactobacillus_lindneri	0	1389742	1369	34.25	1	1
LS451_Fructilactobacillus_sanfranciscensis	0	1310991	1352	35.15	1	0
Ru20-1_Fructilactobacillus_ixorae	1	1422963	1257	46.71	1	0
8D_Fructilactobacillus_florum	1	1282634	1255	41.48	1	0
SGEP1_A5_Nicolia_spurrieriana	1	2053587	1709	42.11	0	0
HSLZ-75_Apilactobacillus_jinshanensis	0	1616430	1544	39.69	0	0
Mizu2-1_Apilactobacillus_ozensis	1	1476916	1470	31.91	1	0
BF575-4_Apilactobacillus_xinyiensis	1	1453633	1468	31.14	1	0
SG5_A10_Apilactobacillus_apisilvae	1	1550949	1549	30.98	0	0
HV_6_Apilactobacillus_quenuiae	1	1575214	1572	30.34	0	0
HV_65_Apilactobacillus_micheneri	1	1479398	1500	30.59	0	0
HV_25_Apilactobacillus_timberlakei	1	1585604	1600	30.39	0	0
BHWM-4_Apilactobacillus_bombintestini	1	1289211	1183	34.1	0	0
Fhon13_Apilactobacillus_apinorum	1	1460240	1338	34.56	0	0
BF502-1_Apilactobacillus_zhangqiuensis	1	1445942	1316	36.85	0	0
H8-1-1_Apilactobacillus_nanyangensis	1	1538687	1437	36.71	0	0
HBW1_Apilactobacillus_waqarii	1	1484141	1362	37.2	0	0
DSMZ12361_Apilactobacillus_kunkeei	0	1542216	1393	36.56	0	0
IM3328_Lentilactobacillus_laojiaonis	0	1242019	1241	33.46	1	0
YH-lac9_Lentilactobacillus_kribbianus	0	1509660	1522	37.82	1	0
DSM24302_Lentilactobacillus_senioris	0	1566427	1580	39.08	1	0
BNBRC111893_Lentilactobacillus_kosonis	0	1971719	2596	37.87	1	1
2011381_Lentilactobacillus_curieae	0	2095860	2002	39.78	1	1
FAM1079_Lentilactobacillus_parafarraginis	0	2960630	2690	45.58	1	1
FLUB_Lentilactobacillus_hilgardii	0	3190226	2997	40.09	1	1
Marseille-P4006_Lentilactobacillus_raoultii	0	3070030	2829	41.41	1	1
DSM18382_Lentilactobacillus_farraginis	0	2850475	2711	42.05	1	1
DSM14421_Lentilactobacillus_diolivorans	0	3251758	2997	40	1	1
BYK48G_Lentilactobacillus_fungorum	0	2917093	2653	42.54	1	1
DSM19907_Lentilactobacillus_rapi	0	2853250	2637	42.95	1	1
DSM19906_Lentilactobacillus_kisonensis	0	2997015	2745	41.74	1	1
DH5_Lentilactobacillus_kefiri	0	2489034	2373	41.9	1	1
CG_D_Lentilactobacillus_sunkii	0	2794637	2664	42.03	1	1
DSM19908_Lentilactobacillus_otakiensis	0	2344693	2257	42.39	1	1
KR_Lentilactobacillus_parakefiri	0	2463501	2362	43.6	1	1
ATCC4005_Lentilactobacillus_buchneri	0	2537205	2396	44.43	1	1
CBA3618_Secundilactobacillus_malefermentans	0	2087401	2042	41.01	1	1
BSG293_Secundilactobacillus_oryzae	0	1855567	1871	42.82	1	1
BJCM18671_Schleiferilactobacillus_oryzae	0	1840174	2476	42.83	1	1
JCM15530_Schleiferilactobacillus_kimchicus	0	2589595	2476	46.59	1	1
237_Secundilactobacillus_collinoides	0	3705220	3330	45.95	1	1
TMW1.1979_Secundilactobacillus_paracollinoides	0	3321356	2924	46.98	1	1
DSM15502_Schleiferilactobacillus_paracollinoides	0	3453578	3139	46.89	1	1
DSM23365_Schleiferilactobacillus_similis	0	3461678	3105	46.99	1	1
DSM19909_Secundilactobacillus_odoratitofui	0	2748727	2430	44.23	1	1
CRM56-3_Secundilactobacillus_folii	0	2676064	2412	44.46	1	1
DSM27022_Secundilactobacillus_silagei	0	2708989	2434	44.96	1	1
B887-11_Secundilactobacillus_hailunensis	0	2697202	2446	44.29	1	1
BIWT30_Secundilactobacillus_mixtipabuli	0	2495830	2282	43.7	1	1
BIWT5_Secundilactobacillus_silagincola	0	2599825	2354	43.04	1	1
BIWT25_Secundilactobacillus_pentosiphilus	0	2708586	2535	44.79	1	1
BF79-211-2_Secundilactobacillus_yichangensis	1	2703434	2472	44.28	1	1
BS-W1_Levilactobacillus_bambusae	0	1966274	1761	46.31	1	1
LP38_Levilactobacillus_spicheri	0	2855212	2371	55.45	1	0
BNBRC107158_Levilactobacillus_namurensis	0	2455734	1924	52.01	1	1
LZ395_Levilactobacillus_zymae	0	2825994	2160	53.32	1	1
DSM19394_Levilactobacillus_acidifarinae	0	2914969	2257	51.61	1	1
BNBRC103853_Levilactobacillus_senmaizukei	0	2209656	2011	48.67	1	1
137-3_Levilactobacillus_tangyuanensis	0	2185757	1930	49.8	1	1
220-4_Levilactobacillus_lindianensis	0	2330586	2029	49.16	1	1
DSM22467_Levilactobacillus_paucivorans	0	2351189	2044	49.12	1	1
151-2B_Levilactobacillus_huananensis	0	2290968	2058	47.54	1	1
DSM16381_Levilactobacillus_hammesii	0	2810184	2376	49.4	1	1
ATCC53295_Levilactobacillus_parabrevis	0	2608012	2222	49.06	1	1
237_244-4_Levilactobacillus_fuyuanensis	0	2718279	2368	48.85	1	1
HBUAS57009_Levilactobacillus_enshiensis	0	3060185	2778	47.89	1	1
218-6_Levilactobacillus_fujinensis	0	3006648	2630	47.39	0	1
B866-3_Levilactobacillus_andaensis	0	3046330	2691	49.16	1	1
26-25_Levilactobacillus_koreensis	0	3006812	2505	49.23	1	1
NPS-QW-145_Levilactobacillus_brevis	0	2552671	2416	45.81	1	1
JCM18023_Levilactobacillus_yonginensis	0	2693691	2317	47.85	1	1
218-10_Levilactobacillus_tongjiangensis	0	2718164	2396	47.73	1	1
M1530-1_Levilactobacillus_angrenensis	0	2797786	2494	50.49	1	1
CBA3634_Levilactobacillus_suantsaii	0	2870222	2482	51.8	1	1
DSM100836_Levilactobacillus_cerevisiae	0	3375178	2934	49.56	1	1
B13B17_Levilactobacillus_lanxiensis	0	3029779	2544	50.5	1	1
B115-7_Levilactobacillus_wangkuiensis	0	3071270	2576	50.54	1	1
112-3_Levilactobacillus_mulengensis	0	3110930	2616	50.33	1	1
BCRC81129_Levilactobacillus_suantsaiihabitans	0	2870222	2482	51.8	1	1
AMBP162_Latilactobacillus_fragifolii	0	1955814	1943	41.04	1	1
ATCC25745_Pediococcus_pentosaceus	0	2039404	2003	37	1	1
Autruche4_Limosilactobacillus_ingluviei	0	2013830	1637	50.9	1	1
BCCM8609_Limosilactobacillus_caviae	0	2308498	2212	38.52	1	1
BYK43_Ligilactobacillus_salitolerans	0	2513775	2320	43.61	1	1
DSM20314_Lactiplantibacillus_pentosus	0	3671373	3286	46.34	1	1
LPM01_Ligilactobacillus_salivarius	0	2033361	1988	32.9	1	1
R-53094_Weissella_bombi	0	1820901	1774	36.85	1	0
HBUAS51416_Levilactobacillus_tujiorum	0	2551909	2224	48.17	1	1
HBUAS58055_Secundilactobacillus_angelensis	0	2603820	2426	43.33	1	1
KEM_Lentilactobacillus_parabuchneri	0	2530379	2319	43.64	1	1
DSM23907_Lactobacillus_pasteurii	0	1905398	1833	38.61	1	1
La-14_Lactobacillus_acidophilus	0	1991579	1913	34.71	1	1
JCM1148_Lactobacillus_leichmannii	0	1820371	1281	50.14	1	0
DSM20481_Lactococcus_lactis	0	2577201	2583	35.39	1	1
AM1_Enterococcus_massiliensis	0	2712841	2610	39.65	1	1
