# Supplementary material for: Convergent reductive evolution in bee-associated lactic acid bacteria
Source: Appl Environ Microbiol. 2024 Oct 23;90(11):e01257-24. doi: 10.1128/aem.01257-24 (PMC11577768; doi:10.1128/aem.01257-24)
Supplement: Table S2 — Information about the machine learning raw results. [file aem.01257-24-s0005.xlsx]

## Sheet: Incorrectly ID
Table S2 – Tables containing information about the Machine learning results, namely incorrectly identified species, top 20 important features and the proportion of bee associated species and others across the top 20 features.
Incorrectly ID'd with adhE				Incorrectly ID'd without adhE
Species	Isolation Environment	Predicted Environment		Species	Isolation Environment	Predicted Environment
Levilactobacillus wangkuiensis	0	1		Levilactobacillus wangkuiensis	0	1
Bombilactobacillus mellifer	1	0		Bombilactobacillus mellifer	1	0
Fructobacillus durionis	0	1		Fructobacillus durionis	0	1
Amylolactobacillus amylophilus	0	1
Amylolactobacillus amylotrophicus	0	1
Ligilactobacillus aviarius	0	1
Apilactobacillus kunkeei	0	1		Apilactobacillus kunkeei	0	1
Secundilactobacillus yichangensis	1	0		Secundilactobacillus yichangensis	1	0
Acetilactobacillus jinshanensis	0	1		Acetilactobacillus jinshanensis	0	1
Companilactobacillus musae	1	0		Companilactobacillus musae	1	0
Fructilactobacillus ixorae	1	0		Fructilactobacillus ixorae	1	0
Bombilactobacillus folatiphilus	1	0		Bombilactobacillus folatiphilus	1	0
Nicolia spurrieriana	1	0		Nicolia spurrieriana	1	0
				Bombilactobacillus apium	1	0
				Lactobacillus timonensis	0	1
				Fructilactobacillus lindneri	0	1

## Sheet: Top20 Important Features
Table S2 – Tables containing information about the Machine learning results, namely incorrectly identified species, top 20 important features and the proportion of bee associated species and others across the top 20 features.
KO	Value	Gene and Function
K04072	0.0572308	adhE; acetaldehyde dehydrogenase / alcohol dehydrogenase
K00865	0.0479587	glxK, garK; glycerate 2-kinase
K10254	0.0456132	ohyA, sph; oleate hydratase
K03768	0.0383714	PPIB, ppiB; peptidyl-prolyl cis-trans isomerase B (cyclophilin B)
K03402	0.0320834	argR, ahrC; transcriptional regulator of arginine metabolism
K03499	0.0259869	trkA, ktrA, ktrC; trk/ktr system potassium uptake protein
K05808	0.0247528	hpf; ribosome hibernation promoting factor
K01443	0.0221738	nagA, AMDHD2; N-acetylglucosamine-6-phosphate deacetylase
K19689	0.0211341	ampS, pepS, ampT; aminopeptidase
K04063	0.0205701	osmC, ohr; lipoyl-dependent peroxiredoxin
K03498	0.0178704	trkH, trkG, ktrB, ktrD; trk/ktr system potassium uptake protein
K06973	0.014104	uncharacterized protein
K01838	0.0125445	pgmB; beta-phosphoglucomutase
K03111	0.0120879	ssb; single-strand DNA-binding protein
K08483	0.0116665	ptsI; phosphoenolpyruvate-protein phosphotransferase (PTS system enzyme I)
K09790	0.0115654	uncharacterized protein
K00647	0.0111043	fabB; 3-oxoacyl-[acyl-carrier-protein] synthase I
K21053	0.010586	ade; adenine deaminase
K01669	0.010344	phr, PHR1; deoxyribodipyrimidine photo-lyase
K03976	0.0100902	ybaK, ebsC; Cys-tRNA(Pro)/Cys-tRNA(Cys) deacylase

## Sheet: Top20 Gene Change
Table S2 – Tables containing information about the Machine learning results, namely incorrectly identified species, top 20 important features and the proportion of bee associated species and others across the top 20 features.
KO	Proportion in Bee-Associated Species	Proportion in Other Species	Change
K04072	0.285714	0.936877	-0.651163
K00865	0.0952381	0.774086	-0.678848
K10254	0.119048	0.807309	-0.688261
K03768	0.571429	0.946844	-0.375415
K03402	0.119048	0.760797	-0.64175
K03499	0.0714286	0.58804	-0.516611
K05808	0.428571	0.986711	-0.55814
K01443	0.357143	0.890365	-0.533223
K19689	0.0238095	0.348837	-0.325028
K04063	0.0238095	0.465116	-0.441307
K03498	0.0238095	0.508306	-0.484496
K06973	0.119048	0.305648	-0.1866
K01838	0.404762	0.887043	-0.482281
K03111	0.952381	0.996678	-0.0442968
K08483	0.428571	0.973422	-0.54485
K09790	0.0238095	0.182724	-0.158915
K00647	0.0952381	0.0531561	0.0420819
K21053	0.309524	0.152824	0.1567
K01669	0.119048	0.0431894	0.0758583
K03976	0.880952	0.940199	-0.059247
