# Supplementary material for: Convergent reductive evolution in bee-associated lactic acid bacteria
Source: Appl Environ Microbiol. 2024 Oct 23;90(11):e01257-24. doi: 10.1128/aem.01257-24 (PMC11577768; doi:10.1128/aem.01257-24)
Supplement: Table S3 — List of KEGG numbers gained, lost, contracted, and expanded in the four main clades of bee-associated species, given by counts. [file aem.01257-24-s0006.xlsx]

## Sheet: Sheet1
Table S3 – List of KEGG numbers gained, lost, contracted and expanded in the four main clades of bee associated species, given by Counts.
Bombilactobacillus
Gains (31)	K00355	K02760	K06346	K01297	K00172	K00878	K00788	K00941	K07173	K03367	K03928	K01823	K06960	K01575	K05966	K01643	K01644	K01646	K01910	K00059	K02371	K00459	K06962	K19505	K04762	K03092	K05338	K05339	K08728	K019507	K00004
Losses (20)	K24915	K07729	K08217	K03817	K07258	K07497	K10254	K02424	K10081	K19302	K02248	K03502	K05340	K08992	K04763	K03095	K19267	K03789	K06199	K06973
Contarctions (1)	K00948
Expansions (6)	K01223	K03100	K01258	K02529	K01091	K07816
Lactobacillus
Gains (32)	K01947	K01635	K07729	K01232	K00020	K01999	K01997	K01998	K01995	K01996	K00941	K01552	K08094	K01819	K06201	K02246	K14059	K01439	K07035	K01489	K00826	K03785	K19505	K03481	K22489	K21053	K19507	K25156	K25154	K00018	K25634	K09952
Losses (31)	K04072	K00661	K018350	K020265	K02529	K10254	K19350	K20534	K01208	K00691	K07496	K12999	K00600	K00850	K00560	K02824	K05366	K013038	K10041	K16566	K00903	K19420	K03574	K06199	K03315	K10112	K01187	K00865	K15771	K15772	K01215
Contractions (4)	K06221	K06889	K04074	K02825
Expansions (3)	K03710	K03100	K01447
Fructobacillus
Gains (2)	K00355	K21908
Losses (33)	K04072	K01126	K00425	K00426	K16924	K21567	K00432	K06153	K01838	K11071	K22230	K11717	K00382	K01956	K03800	K01821	K07560	K19225	K22522	K08483	K01193	K00003	K16012	K16013	K02077	K11936	K03973	K00611	K09693	K02243	K03366	K13953	K00690
Contractions (11)	K16785	K00760	K10947	K07171	K21064	K02004	K01005	K01552	K03466	K02913	K00841
Expansions (2)	K07090	K03811
Convivina
Gains (17)	K11050	K11616	K05966	K07305	K13927	K22212	K22441	K03462	K23684	K05910	K01643	K02424	K00034	K01644	K01910	K06872	K01646
Losses (32)	K09699	K21636	K02171	K19689	K02793	K06889	K00969	K04068	K01916	K00903	K19302	K07173	K03697	K02796	K19420	K00763	K01809	K05808	K02795	K01223	K01372	K07177	K01512	K03790	K05825	K00937	K00640	K00574	K02564	K01443	K08968	K02794
Contractions (7)	K01271	K01775	K00033	K06221	K00712	K08602	K02040
Expansions (7)	K10037	K10036	K23059	K03111	K03294	K17077	K00059
Fructilactobacillus + Apilactobacillus
Gains (7)	K09952	K03781	K06133	K09951	K00034	K00645	K06216
Losses (61)	K03498	K00788	K00020	K02076	K06726	K09699	K01091	K10040	K08987	K00627	K21562	K02440	K05847	K03077	K00941	K08483	K07568	K18350	K02793	K00773	K10041	K03741	K01679	K06977	K01619	K00382	K01491	K11741	K07095	K02437	K11072	K03402	K02795	K03319	K01821	K01838	K03499	K05846	K05845	K01512	K03824	K00872	K03768	K03698	K09004	K00655	K03449	K00086	K00563
Contractions (18)	K02004	K00925	K24915	K00033	K01785	K01126	K02529	K03624	K06901	K16509	K03975	K01462	K02003	K24163	K02954	K03973	K07029	K07816
Expansions (0)
[truncated: 12 more columns]
