# Supplementary material for: Convergent reductive evolution in bee-associated lactic acid bacteria
Source: Appl Environ Microbiol. 2024 Oct 23;90(11):e01257-24. doi: 10.1128/aem.01257-24 (PMC11577768; doi:10.1128/aem.01257-24)
Supplement: Table S4 — List of the annotated proteins by COG category for the clades of bee-associated species. [file aem.01257-24-s0007.xlsx]

## Sheet: Sheet1
Table S4 – List of the annotated proteins by COG category for the clades of bee associated species and respective sister clades. Data used for Figure 4 and Figure S2
	Total of annotated proteins / Category																										Total	% annotated proteins	Proportion of annotated proteins / Category
Species	J	A	K	L	B	D	Y	V	T	M	N	Z	W	U	O	X	C	G	E	F	H	I	P	Q	R	S			J	A	K	L	B	D	Y	V	T	M	N	Z	W	U	O	X	C	G	E	F	H
Bombilactobacillus folatiphilus	180	0	95	84	0	34	0	48	46	97	5	0	0	12	41	14	51	141	96	59	49	51	39	14	59	59	1274	79.625	0.518732	0	0.539773	0.497041	0	0.179894	0	0.313725	0.227723	0.423581	0.060241	0	0	0.121212	0.22043	0.205882	0.132468	0.585062	0.336842	0.491667	0.196787
Bombilactobacillus thymidiniphilus	183	0	70	77	0	31	0	38	38	89	4	0	0	13	45	4	53	98	80	53	52	45	44	15	58	67	1157	77.5469	0.527378	0	0.397727	0.455621	0	0.164021	0	0.248366	0.188119	0.388646	0.0481928	0	0	0.131313	0.241935	0.0588235	0.137662	0.406639	0.280702	0.441667	0.208835
Bombilactobacillus apium	182	0	98	86	0	39	0	51	53	91	5	0	0	12	39	12	56	120	108	71	59	49	45	15	71	65	1327	81.411	0.524496	0	0.556818	0.508876	0	0.206349	0	0.333333	0.262376	0.39738	0.060241	0	0	0.121212	0.209677	0.176471	0.145455	0.497925	0.378947	0.591667	0.236948
Bombilactobacillus mellifer	190	0	105	88	0	41	0	36	55	96	6	0	0	14	48	8	67	157	107	61	75	53	54	23	69	57	1410	83.779	0.54755	0	0.596591	0.52071	0	0.216931	0	0.235294	0.272277	0.419214	0.0722892	0	0	0.141414	0.258065	0.117647	0.174026	0.651452	0.375439	0.508333	0.301205
Bombilactobacillus mellis	186	0	89	85	0	39	0	34	53	100	4	0	0	12	48	7	51	145	125	69	78	46	51	20	69	64	1375	82.1877	0.536023	0	0.505682	0.502959	0	0.206349	0	0.222222	0.262376	0.436681	0.0481928	0	0	0.121212	0.258065	0.102941	0.132468	0.60166	0.438596	0.575	0.313253
Bombilactobacillus bombi	183	0	118	88	0	33	0	40	62	105	7	0	0	12	47	8	61	185	115	72	62	45	51	14	65	62	1435	83.044	0.527378	0	0.670455	0.52071	0	0.174603	0	0.261438	0.306931	0.458515	0.0843373	0	0	0.121212	0.252688	0.117647	0.158442	0.767635	0.403509	0.6	0.248996
Companilactobacillus metriopterae	177	0	78	83	0	33	0	35	50	88	6	0	0	13	53	12	58	88	81	73	46	54	49	19	65	79	1240	79.3854	0.510086	0	0.443182	0.491124	0	0.174603	0	0.228758	0.247525	0.384279	0.0722892	0	0	0.131313	0.284946	0.176471	0.150649	0.365145	0.284211	0.608333	0.184739
Companilactobacillus mishanensis	193	0	139	96	0	40	0	59	64	112	12	0	0	13	72	27	94	118	177	74	93	68	104	16	98	106	1775	77.7145	0.556196	0	0.789773	0.568047	0	0.21164	0	0.385621	0.316832	0.489083	0.144578	0	0	0.131313	0.387097	0.397059	0.244156	0.489627	0.621053	0.616667	0.373494
Companilactobacillus ginsenosidimutans	194	0	144	111	0	43	0	71	67	119	11	0	0	13	64	67	98	142	166	78	131	62	100	23	120	108	1932	74.1366	0.559078	0	0.818182	0.656805	0	0.227513	0	0.464052	0.331683	0.519651	0.13253	0	0	0.131313	0.344086	0.985294	0.254545	0.589212	0.582456	0.65	0.526104
Companilactobacillus zhongbaensis	201	0	133	104	0	44	0	49	61	116	9	0	0	17	68	25	99	139	201	75	111	68	120	28	109	101	1878	76.8098	0.579251	0	0.755682	0.615385	0	0.232804	0	0.320261	0.30198	0.50655	0.108434	0	0	0.171717	0.365591	0.367647	0.257143	0.576763	0.705263	0.625	0.445783
Companilactobacillus furfuricola	196	0	133	106	0	43	0	58	67	116	10	0	0	17	68	34	98	141	188	87	112	71	117	28	115	89	1894	74.5083	0.564841	0	0.755682	0.627219	0	0.227513	0	0.379085	0.331683	0.50655	0.120482	0	0	0.171717	0.365591	0.5	0.254545	0.585062	0.659649	0.725	0.449799
Companilactobacillus baiquanensis	197	0	156	103	0	34	0	47	66	114	7	0	0	13	53	15	87	152	161	69	89	64	103	21	114	101	1766	81.345	0.567723	0	0.886364	0.609467	0	0.179894	0	0.30719	0.326733	0.497817	0.0843373	0	0	0.131313	0.284946	0.220588	0.225974	0.630705	0.564912	0.575	0.35743
Companilactobacillus tucceti	200	0	141	101	0	36	0	46	69	118	7	0	0	13	54	16	77	132	150	79	79	56	105	17	103	106	1705	79.1551	0.576369	0	0.801136	0.597633	0	0.190476	0	0.300654	0.341584	0.515284	0.0843373	0	0	0.131313	0.290323	0.235294	0.2	0.547718	0.526316	0.658333	0.317269
Companilactobacillus keshanensis	198	0	155	100	0	38	0	53	69	119	7	0	0	13	57	27	83	148	163	78	87	63	107	22	116	100	1803	80.599	0.570605	0	0.880682	0.591716	0	0.201058	0	0.346405	0.341584	0.519651	0.0843373	0	0	0.131313	0.306452	0.397059	0.215584	0.614108	0.57193	0.65	0.349398
Companilactobacillus kedongensis	196	0	137	104	0	38	0	58	64	111	7	0	0	12	61	23	85	138	160	79	76	60	99	19	103	96	1726	78.4902	0.564841	0	0.778409	0.615385	0	0.201058	0	0.379085	0.316832	0.484716	0.0843373	0	0	0.121212	0.327957	0.338235	0.220779	0.572614	0.561404	0.658333	0.305221
Companilactobacillus allii	207	0	172	110	0	38	0	52	76	133	8	0	0	12	57	52	86	226	157	76	81	69	107	18	115	108	1960	77.5316	0.596542	0	0.977273	0.650888	0	0.201058	0	0.339869	0.376238	0.580786	0.0963855	0	0	0.121212	0.306452	0.764706	0.223377	0.937759	0.550877	0.633333	0.325301
Companilactobacillus hulinensis	208	0	189	99	0	39	0	71	82	129	10	0	0	15	63	29	93	222	143	80	87	63	96	17	123	104	1962	77.7646	0.599424	0	1.07386	0.585799	0	0.206349	0	0.464052	0.405941	0.563319	0.120482	0	0	0.151515	0.33871	0.426471	0.241558	0.921162	0.501754	0.666667	0.349398
Companilactobacillus insicii	203	0	180	101	0	44	0	72	79	138	10	0	0	13	67	24	108	206	153	80	91	68	118	27	112	97	1991	81.3649	0.585014	0	1.02273	0.597633	0	0.232804	0	0.470588	0.391089	0.60262	0.120482	0	0	0.131313	0.360215	0.352941	0.280519	0.854772	0.536842	0.666667	0.365462
Companilactobacillus nodensis	196	0	183	113	0	43	0	76	76	130	11	0	0	13	63	45	103	201	172	80	88	71	111	25	121	106	2027	75.6626	0.564841	0	1.03977	0.668639	0	0.227513	0	0.496732	0.376238	0.567686	0.13253	0	0	0.131313	0.33871	0.661765	0.267532	0.834025	0.603509	0.666667	0.353414
Companilactobacillus jidongensis	200	0	203	114	0	45	0	78	79	138	8	0	0	14	63	34	110	217	174	80	93	76	115	29	135	101	2106	78.4066	0.576369	0	1.15341	0.674556	0	0.238095	0	0.509804	0.391089	0.60262	0.0963855	0	0	0.141414	0.33871	0.5	0.285714	0.900415	0.610526	0.666667	0.373494
Companilactobacillus alimentarius	198	0	177	100	0	37	0	55	76	104	8	0	0	14	56	60	92	236	120	75	81	67	90	22	122	98	1888	81.3442	0.570605	0	1.00568	0.591716	0	0.195767	0	0.359477	0.376238	0.454148	0.0963855	0	0	0.141414	0.301075	0.882353	0.238961	0.979253	0.421053	0.625	0.325301
Companilactobacillus suantsaicola	207	0	180	104	0	39	0	80	74	117	8	0	0	14	63	28	79	238	124	78	80	66	93	23	113	104	1912	77.6289	0.596542	0	1.02273	0.615385	0	0.206349	0	0.522876	0.366337	0.510917	0.0963855	0	0	0.141414	0.33871	0.411765	0.205195	0.987552	0.435088	0.65	0.321285
Companilactobacillus paralimentarius	200	0	219	101	0	41	0	58	82	117	8	0	0	14	64	22	87	257	121	80	87	66	90	24	124	111	1973	79.0465	0.576369	0	1.24432	0.597633	0	0.216931	0	0.379085	0.405941	0.510917	0.0963855	0	0	0.141414	0.344086	0.323529	0.225974	1.06639	0.424561	0.666667	0.349398
Companilactobacillus bobalius	206	0	263	104	0	41	0	70	88	134	8	0	0	16	69	49	98	307	121	80	88	67	93	28	125	121	2176	76.5658	0.59366	0	1.49432	0.615385	0	0.216931	0	0.457516	0.435644	0.585153	0.0963855	0	0	0.161616	0.370968	0.720588	0.254545	1.27386	0.424561	0.666667	0.353414
Companilactobacillus kimchii	203	0	248	102	0	36	0	67	85	126	10	0	0	14	72	37	94	310	118	79	88	65	95	17	135	105	2106	79.2325	0.585014	0	1.40909	0.60355	0	0.190476	0	0.437908	0.420792	0.550218	0.120482	0	0	0.141414	0.387097	0.544118	0.244156	1.28631	0.414035	0.658333	0.353414
Companilactobacillus halodurans	197	0	172	107	0	44	0	48	67	129	8	0	0	16	56	34	87	241	168	79	85	69	95	19	124	103	1948	78.6753	0.567723	0	0.977273	0.633136	0	0.232804	0	0.313725	0.331683	0.563319	0.0963855	0	0	0.161616	0.301075	0.5	0.225974	1	0.589474	0.658333	0.341365
Companilactobacillus farciminis	204	0	188	101	0	41	0	64	80	119	10	0	0	14	64	47	95	220	156	79	90	70	98	19	117	99	1975	78.125	0.587896	0	1.06818	0.597633	0	0.216931	0	0.418301	0.39604	0.519651	0.120482	0	0	0.141414	0.344086	0.691176	0.246753	0.912863	0.547368	0.658333	0.361446
Companilactobacillus futsaii	208	0	182	118	0	37	0	83	75	116	9	0	0	15	60	179	82	177	165	79	93	65	98	21	113	86	2061	77.1332	0.599424	0	1.03409	0.698225	0	0.195767	0	0.542484	0.371287	0.50655	0.108434	0	0	0.151515	0.322581	2.63235	0.212987	0.73444	0.578947	0.658333	0.373494
Companilactobacillus formosensis	198	0	183	94	0	36	0	58	76	110	9	0	0	15	60	26	81	237	160	79	87	74	106	22	124	93	1928	80.3333	0.570605	0	1.03977	0.556213	0	0.190476	0	0.379085	0.376238	0.480349	0.108434	0	0	0.151515	0.322581	0.382353	0.21039	0.983402	0.561404	0.658333	0.349398
Companilactobacillus pabuli	197	0	170	104	0	45	0	59	71	129	10	0	0	16	58	37	82	220	150	79	84	68	96	21	114	91	1901	79.0437	0.567723	0	0.965909	0.615385	0	0.238095	0	0.385621	0.351485	0.563319	0.120482	0	0	0.161616	0.311828	0.544118	0.212987	0.912863	0.526316	0.658333	0.337349
Companilactobacillus crustorum	194	0	162	97	0	37	0	41	74	119	8	0	0	12	57	71	83	197	114	79	79	72	93	17	108	102	1816	80.2829	0.559078	0	0.920455	0.573964	0	0.195767	0	0.267974	0.366337	0.519651	0.0963855	0	0	0.121212	0.306452	1.04412	0.215584	0.817427	0.4	0.658333	0.317269
Companilactobacillus musae	201	0	179	101	0	42	0	49	78	115	7	0	0	12	56	16	81	185	120	78	84	79	88	19	112	97	1799	78.7653	0.579251	0	1.01705	0.597633	0	0.222222	0	0.320261	0.386139	0.502183	0.0843373	0	0	0.121212	0.301075	0.235294	0.21039	0.767635	0.421053	0.65	0.337349
Companilactobacillus nuruki	200	0	213	105	0	43	0	54	81	139	6	0	0	17	61	36	84	236	130	81	84	87	102	22	120	114	2015	78.4352	0.576369	0	1.21023	0.621302	0	0.227513	0	0.352941	0.40099	0.606987	0.0722892	0	0	0.171717	0.327957	0.529412	0.218182	0.979253	0.45614	0.675	0.337349
Companilactobacillus kimchiensis	208	0	246	105	0	39	0	55	84	131	11	0	0	13	59	25	98	250	133	76	86	70	102	26	133	105	2055	78.7356	0.599424	0	1.39773	0.621302	0	0.206349	0	0.359477	0.415842	0.572052	0.13253	0	0	0.131313	0.317204	0.367647	0.254545	1.03734	0.466667	0.633333	0.345382
Companilactobacillus mindensis	204	0	170	104	0	38	0	49	74	105	9	0	0	12	54	32	83	149	134	84	77	57	90	14	113	99	1751	78.9806	0.587896	0	0.965909	0.615385	0	0.201058	0	0.320261	0.366337	0.458515	0.108434	0	0	0.121212	0.290323	0.470588	0.215584	0.618257	0.470175	0.7	0.309237
Companilactobacillus zhachilii	204	0	183	114	0	39	0	56	83	127	11	0	0	13	64	20	88	244	125	85	79	65	96	20	119	106	1941	76.2672	0.587896	0	1.03977	0.674556	0	0.206349	0	0.366013	0.410891	0.554585	0.13253	0	0	0.131313	0.344086	0.294118	0.228571	1.01245	0.438596	0.708333	0.317269
Companilactobacillus nantensis	202	0	228	109	0	45	0	69	88	131	12	0	0	13	62	47	87	214	142	81	92	72	96	28	121	114	2053	73.6899	0.582133	0	1.29545	0.64497	0	0.238095	0	0.45098	0.435644	0.572052	0.144578	0	0	0.131313	0.333333	0.691176	0.225974	0.887967	0.498246	0.675	0.369478
Companilactobacillus heilongjiangensis	208	0	189	99	0	40	0	61	85	128	10	0	0	12	66	22	80	240	138	85	85	72	91	18	128	111	1968	78.7515	0.599424	0	1.07386	0.585799	0	0.21164	0	0.398693	0.420792	0.558952	0.120482	0	0	0.121212	0.354839	0.323529	0.207792	0.995851	0.484211	0.708333	0.341365
Companilactobacillus huachuanensis	204	0	228	97	0	40	0	66	87	132	10	0	0	12	57	14	87	316	139	82	87	73	99	22	133	113	2098	77.9346	0.587896	0	1.29545	0.573964	0	0.21164	0	0.431373	0.430693	0.576419	0.120482	0	0	0.121212	0.306452	0.205882	0.225974	1.3112	0.487719	0.683333	0.349398
Holzapfelia floricola	180	0	78	84	0	31	0	29	36	63	5	0	0	12	40	7	26	46	108	66	34	43	49	10	48	57	1052	82.9653	0.518732	0	0.443182	0.497041	0	0.164021	0	0.189542	0.178218	0.275109	0.060241	0	0	0.121212	0.215054	0.102941	0.0675325	0.190871	0.378947	0.55	0.136546
Lactobacillus bombicola	185	0	96	88	0	29	0	42	45	93	6	0	1	15	43	12	43	157	82	59	44	39	44	4	67	59	1253	77.4892	0.533141	0	0.545455	0.52071	0	0.153439	0	0.27451	0.222772	0.406114	0.0722892	0	0.0294118	0.151515	0.231183	0.176471	0.111688	0.651452	0.287719	0.491667	0.176707
Lactobacillus panisapium	189	0	178	83	0	32	0	56	49	101	7	0	0	12	49	23	57	292	111	67	58	62	49	12	80	66	1633	80.6022	0.544669	0	1.01136	0.491124	0	0.169312	0	0.366013	0.242574	0.441048	0.0843373	0	0	0.121212	0.263441	0.338235	0.148052	1.21162	0.389474	0.558333	0.232932
Lactobacillus apis	185	0	104	84	0	27	0	43	42	95	8	0	0	13	43	2	45	158	98	63	39	38	48	9	64	56	1264	83.7641	0.533141	0	0.590909	0.497041	0	0.142857	0	0.281046	0.207921	0.414847	0.0963855	0	0	0.131313	0.231183	0.0294118	0.116883	0.655602	0.34386	0.525	0.156627
Lactobacillus helsingborgensis	187	0	123	87	0	33	0	67	51	83	7	0	0	12	41	12	49	202	96	63	57	50	46	7	68	63	1404	82.6368	0.538905	0	0.698864	0.514793	0	0.174603	0	0.437908	0.252475	0.362445	0.0843373	0	0	0.121212	0.22043	0.176471	0.127273	0.838174	0.336842	0.525	0.228916
Lactobacillus melliventris	184	0	142	88	0	37	0	75	49	100	6	0	0	22	46	21	59	254	94	65	63	48	59	10	74	62	1558	78.3702	0.530259	0	0.806818	0.52071	0	0.195767	0	0.490196	0.242574	0.436681	0.0722892	0	0	0.222222	0.247312	0.308824	0.153247	1.05394	0.329825	0.541667	0.253012
Lactobacillus kimbladii	185	0	141	87	0	38	0	72	44	107	6	0	0	13	47	20	56	279	106	67	57	52	52	8	78	67	1582	79.899	0.533141	0	0.801136	0.514793	0	0.201058	0	0.470588	0.217822	0.467249	0.0722892	0	0	0.131313	0.252688	0.294118	0.145455	1.15768	0.37193	0.558333	0.228916
Lactobacillus laiwuensis	185	0	145	82	0	33	0	64	45	107	6	0	0	12	45	12	51	260	107	66	58	52	54	7	82	63	1536	81.141	0.533141	0	0.823864	0.485207	0	0.174603	0	0.418301	0.222772	0.467249	0.0722892	0	0	0.121212	0.241935	0.176471	0.132468	1.07884	0.375439	0.55	0.232932
Lactobacillus kullabergensis	187	0	131	83	0	31	0	68	46	99	5	0	0	11	40	25	55	253	113	65	57	58	51	10	78	62	1528	82.1947	0.538905	0	0.744318	0.491124	0	0.164021	0	0.444444	0.227723	0.432314	0.060241	0	0	0.111111	0.215054	0.367647	0.142857	1.04979	0.396491	0.541667	0.228916
Lactobacillus huangpiensis	185	0	122	96	0	36	0	68	45	92	5	0	0	11	48	21	54	160	105	66	61	57	51	8	81	60	1432	78.4658	0.533141	0	0.693182	0.568047	0	0.190476	0	0.444444	0.222772	0.401747	0.060241	0	0	0.111111	0.258065	0.308824	0.14026	0.6639	0.368421	0.55	0.24498
Lactobacillus iners	176	0	55	75	0	33	0	41	43	62	5	0	0	11	39	8	28	101	59	63	41	27	37	2	47	38	991	79.5984	0.507205	0	0.3125	0.443787	0	0.174603	0	0.267974	0.212871	0.270742	0.060241	0	0	0.111111	0.209677	0.117647	0.0727273	0.419087	0.207018	0.525	0.164659
Lactobacillus rodentium	185	0	74	87	0	34	0	33	49	101	6	0	0	13	44	10	41	83	78	44	41	57	44	10	67	70	1171	80.9261	0.533141	0	0.420455	0.514793	0	0.179894	0	0.215686	0.242574	0.441048	0.0722892	0	0	0.131313	0.236559	0.147059	0.106494	0.344398	0.273684	0.366667	0.164659
Lactobacillus hominis	189	0	100	108	0	34	0	62	50	116	5	0	0	14	52	28	47	138	89	65	59	41	61	8	75	82	1423	74.3858	0.544669	0	0.568182	0.639053	0	0.179894	0	0.405229	0.247525	0.50655	0.060241	0	0	0.141414	0.27957	0.411765	0.122078	0.572614	0.312281	0.541667	0.236948
Lactobacillus colini	189	0	163	94	0	36	0	56	49	114	5	0	0	16	54	35	62	233	11	64	63	68	54	8	95	78	1547	71.521	0.544669	0	0.926136	0.556213	0	0.190476	0	0.366013	0.242574	0.497817	0.060241	0	0	0.161616	0.290323	0.514706	0.161039	0.966805	0.0385965	0.533333	0.253012
Lactobacillus johnsonii	191	0	103	102	0	35	0	53	49	114	8	0	0	15	61	97	45	147	100	70	54	45	63	10	83	78	1523	78.3033	0.550432	0	0.585227	0.60355	0	0.185185	0	0.346405	0.242574	0.497817	0.0963855	0	0	0.151515	0.327957	1.42647	0.116883	0.609959	0.350877	0.583333	0.216867
Lactobacillus taiwanensis	192	0	100	99	0	35	0	53	51	119	5	0	0	20	52	40	48	131	112	68	57	50	53	10	80	85	1460	73.2932	0.553314	0	0.568182	0.585799	0	0.185185	0	0.346405	0.252475	0.519651	0.060241	0	0	0.20202	0.27957	0.588235	0.124675	0.543568	0.392982	0.566667	0.228916
Lactobacillus paragasseri	192	0	117	100	0	33	0	67	49	118	8	0	0	16	51	15	47	188	103	71	64	51	62	11	81	81	1525	77.2543	0.553314	0	0.664773	0.591716	0	0.174603	0	0.437908	0.242574	0.515284	0.0963855	0	0	0.161616	0.274194	0.220588	0.122078	0.780083	0.361404	0.591667	0.257028
Lactobacillus gasseri	191	0	116	98	0	35	0	55	45	113	8	0	0	12	54	25	45	153	91	65	58	49	60	7	77	80	1437	78.7829	0.550432	0	0.659091	0.579882	0	0.185185	0	0.359477	0.222772	0.49345	0.0963855	0	0	0.121212	0.290323	0.367647	0.116883	0.634855	0.319298	0.541667	0.232932
Lactobacillus psittaci	183	0	74	78	0	32	0	42	50	76	4	0	0	12	45	5	52	115	78	56	41	39	52	6	56	58	1154	84.5421	0.527378	0	0.420455	0.461538	0	0.169312	0	0.27451	0.247525	0.331878	0.0481928	0	0	0.121212	0.241935	0.0735294	0.135065	0.477178	0.273684	0.466667	0.164659
Lactobacillus mulieris	182	0	97	85	0	35	0	54	50	91	7	0	0	11	47	26	56	147	82	62	44	44	52	5	58	67	1302	79.0049	0.524496	0	0.551136	0.502959	0	0.185185	0	0.352941	0.247525	0.39738	0.0843373	0	0	0.111111	0.252688	0.382353	0.145455	0.609959	0.287719	0.516667	0.176707
Lactobacillus jensenii	192	0	98	86	0	31	0	62	52	83	7	0	0	14	47	50	55	145	81	60	57	36	51	6	50	64	1327	82.3201	0.553314	0	0.556818	0.508876	0	0.164021	0	0.405229	0.257426	0.362445	0.0843373	0	0	0.141414	0.252688	0.735294	0.142857	0.60166	0.284211	0.5	0.228916
Lactobacillus equicursoris	173	0	72	75	0	32	0	40	55	90	3	0	0	12	36	25	44	125	112	66	45	44	37	6	57	38	1187	69.0518	0.498559	0	0.409091	0.443787	0	0.169312	0	0.261438	0.272277	0.393013	0.0361446	0	0	0.121212	0.193548	0.367647	0.114286	0.518672	0.392982	0.55	0.180723
Lactobacillus leichmannii	120	0	46	27	0	17	0	29	34	49	1	0	0	7	28	28	44	74	78	44	24	26	28	3	29	22	758	59.1725	0.345821	0	0.261364	0.159763	0	0.0899471	0	0.189542	0.168317	0.213974	0.0120482	0	0	0.0707071	0.150538	0.411765	0.114286	0.307054	0.273684	0.366667	0.0963855
Lactobacillus delbrueckii subsp. jakobseni	129	0	44	31	0	16	0	23	28	48	1	0	0	7	34	62	37	68	81	46	25	23	28	3	27	19	780	59.8619	0.371758	0	0.25	0.183432	0	0.0846561	0	0.150327	0.138614	0.209607	0.0120482	0	0	0.0707071	0.182796	0.911765	0.0961039	0.282158	0.284211	0.383333	0.100402
Lactobacillus corticis	189	0	103	82	0	34	0	46	53	107	8	0	0	13	55	11	56	146	107	79	57	61	63	11	70	58	1409	84.9819	0.544669	0	0.585227	0.485207	0	0.179894	0	0.300654	0.262376	0.467249	0.0963855	0	0	0.131313	0.295699	0.161765	0.145455	0.605809	0.375439	0.658333	0.228916
Lactobacillus acetotolerans	188	0	90	89	0	32	0	38	42	89	4	0	0	11	41	67	50	142	75	63	55	57	55	5	61	61	1315	81.4241	0.541787	0	0.511364	0.526627	0	0.169312	0	0.248366	0.207921	0.388646	0.0481928	0	0	0.111111	0.22043	0.985294	0.12987	0.589212	0.263158	0.525	0.220884
Lactobacillus intestinalis	192	0	110	91	0	37	0	77	52	109	4	0	0	12	54	27	57	136	115	77	58	47	62	9	75	77	1478	78.4501	0.553314	0	0.625	0.538462	0	0.195767	0	0.503268	0.257426	0.475983	0.0481928	0	0	0.121212	0.290323	0.397059	0.148052	0.564315	0.403509	0.641667	0.232932
Lactobacillus gigeriorum	192	0	98	95	0	41	0	55	51	90	5	0	0	11	49	38	64	152	94	66	63	41	62	6	94	72	1439	77.0343	0.553314	0	0.556818	0.56213	0	0.216931	0	0.359477	0.252475	0.393013	0.060241	0	0	0.111111	0.263441	0.558824	0.166234	0.630705	0.329825	0.55	0.253012
Lactobacillus pasteurii	191	0	111	98	0	38	0	41	51	86	7	0	0	11	46	26	69	154	88	63	67	45	61	7	87	73	1420	77.4686	0.550432	0	0.630682	0.579882	0	0.201058	0	0.267974	0.252475	0.375546	0.0843373	0	0	0.111111	0.247312	0.382353	0.179221	0.639004	0.308772	0.525	0.269076
Lactobacillus xujianguonis	187	0	146	101	0	38	0	53	56	116	7	0	0	14	65	47	65	171	106	76	66	72	60	12	93	82	1633	70.7846	0.538905	0	0.829545	0.597633	0	0.201058	0	0.346405	0.277228	0.50655	0.0843373	0	0	0.141414	0.349462	0.691176	0.168831	0.709544	0.37193	0.633333	0.26506
Lactobacillus hamsteri	193	1	107	94	0	35	0	46	46	109	5	0	0	13	54	32	48	138	93	59	63	52	57	14	82	73	1414	79.7518	0.556196	0.2	0.607955	0.556213	0	0.185185	0	0.300654	0.227723	0.475983	0.060241	0	0	0.131313	0.290323	0.470588	0.124675	0.572614	0.326316	0.491667	0.253012
Lactobacillus amylolyticus	182	0	85	97	0	35	0	41	45	93	7	0	0	12	43	37	46	114	89	67	60	57	58	4	60	60	1292	79.1667	0.524496	0	0.482955	0.573964	0	0.185185	0	0.267974	0.222772	0.406114	0.0843373	0	0	0.121212	0.231183	0.544118	0.119481	0.473029	0.312281	0.558333	0.240964
Lactobacillus kalixensis	190	0	124	90	0	35	0	51	57	119	11	0	0	15	58	11	56	147	133	86	66	63	61	8	89	78	1548	77.0916	0.54755	0	0.704545	0.532544	0	0.185185	0	0.333333	0.282178	0.519651	0.13253	0	0	0.151515	0.311828	0.161765	0.145455	0.609959	0.466667	0.716667	0.26506
Lactobacillus acidophilus	191	0	112	93	0	36	0	46	56	107	8	0	0	13	59	27	65	170	127	85	60	51	58	12	76	73	1525	79.7177	0.550432	0	0.636364	0.550296	0	0.190476	0	0.300654	0.277228	0.467249	0.0963855	0	0	0.131313	0.317204	0.397059	0.168831	0.705394	0.445614	0.708333	0.240964
Lactobacillus helveticus	184	0	101	95	0	36	0	73	53	102	6	0	0	14	61	57	60	140	133	88	64	67	71	9	91	66	1571	73.5487	0.530259	0	0.573864	0.56213	0	0.190476	0	0.477124	0.262376	0.445415	0.0722892	0	0	0.141414	0.327957	0.838235	0.155844	0.580913	0.466667	0.733333	0.257028
Lactobacillus gallinarum	189	0	112	96	0	36	0	55	51	108	5	0	0	14	53	62	57	152	129	80	64	59	66	10	81	63	1542	75.5882	0.544669	0	0.636364	0.568047	0	0.190476	0	0.359477	0.252475	0.471616	0.060241	0	0	0.141414	0.284946	0.911765	0.148052	0.630705	0.452632	0.666667	0.257028
Lactobacillus crispatus	194	0	101	95	0	32	0	64	52	107	7	0	0	13	54	67	54	136	117	75	68	49	66	9	85	74	1519	75.8362	0.559078	0	0.573864	0.56213	0	0.169312	0	0.418301	0.257426	0.467249	0.0843373	0	0	0.131313	0.290323	0.985294	0.14026	0.564315	0.410526	0.625	0.273092
Convivina intestini	179	0	82	88	0	31	0	33	31	69	8	0	0	15	48	18	47	72	139	75	63	51	60	10	52	70	1241	78.0013	0.51585	0	0.465909	0.52071	0	0.164021	0	0.215686	0.153465	0.30131	0.0963855	0	0	0.151515	0.258065	0.264706	0.122078	0.298755	0.487719	0.625	0.253012
Fructobacillus ficulneus	181	0	68	88	0	31	0	30	36	66	6	0	0	12	39	20	41	65	145	75	50	48	52	8	55	64	1180	79.5148	0.521614	0	0.386364	0.52071	0	0.164021	0	0.196078	0.178218	0.28821	0.0722892	0	0	0.121212	0.209677	0.294118	0.106494	0.26971	0.508772	0.625	0.200803
Fructobacillus pseudoficulneus	176	0	65	82	0	29	0	28	28	65	4	0	0	14	39	8	35	59	125	71	51	44	52	7	55	58	1095	83.2067	0.507205	0	0.369318	0.485207	0	0.153439	0	0.183007	0.138614	0.283843	0.0481928	0	0	0.141414	0.209677	0.117647	0.0909091	0.244813	0.438596	0.591667	0.204819
Fructobacillus cardui	178	0	78	97	0	32	0	21	30	71	5	0	0	17	44	30	36	59	142	73	58	44	54	6	58	57	1190	73.1407	0.512968	0	0.443182	0.573964	0	0.169312	0	0.137255	0.148515	0.310044	0.060241	0	0	0.171717	0.236559	0.441176	0.0935065	0.244813	0.498246	0.608333	0.232932
Fructobacillus tropaeoli	180	0	72	91	0	30	0	24	33	74	7	0	0	12	41	17	37	65	146	73	60	47	67	9	64	65	1214	80.7718	0.518732	0	0.409091	0.538462	0	0.15873	0	0.156863	0.163366	0.323144	0.0843373	0	0	0.121212	0.22043	0.25	0.0961039	0.26971	0.512281	0.608333	0.240964
Fructobacillus broussonetiae	173	0	54	80	0	28	0	21	29	61	4	0	0	12	32	10	35	50	78	58	43	42	41	5	46	59	961	77.065	0.498559	0	0.306818	0.473373	0	0.148148	0	0.137255	0.143564	0.266376	0.0481928	0	0	0.121212	0.172043	0.147059	0.0909091	0.207469	0.273684	0.483333	0.172691
Fructobacillus durionis	178	0	64	80	0	31	0	20	30	66	8	0	0	11	35	7	32	62	100	62	46	42	48	5	46	64	1037	82.7614	0.512968	0	0.363636	0.473373	0	0.164021	0	0.130719	0.148515	0.28821	0.0963855	0	0	0.111111	0.188172	0.102941	0.0831169	0.257261	0.350877	0.516667	0.184739
Fructobacillus fructosus	174	0	68	88	0	31	0	26	32	66	3	0	0	13	44	29	35	56	103	64	47	37	46	7	56	55	1080	78.1476	0.501441	0	0.386364	0.52071	0	0.164021	0	0.169935	0.158416	0.28821	0.0361446	0	0	0.131313	0.236559	0.426471	0.0909091	0.232365	0.361404	0.533333	0.188755
Fructobacillus papyriferae	179	0	55	82	0	30	0	21	31	64	3	0	0	10	39	11	33	50	74	54	41	38	43	5	46	53	962	78.9171	0.51585	0	0.3125	0.485207	0	0.15873	0	0.137255	0.153465	0.279476	0.0361446	0	0	0.10101	0.209677	0.161765	0.0857143	0.207469	0.259649	0.45	0.164659
Fructobacillus parabroussonetiae	175	0	56	82	0	27	0	29	28	59	3	0	0	13	35	11	34	45	63	53	44	41	36	5	47	49	935	80.7427	0.504323	0	0.318182	0.485207	0	0.142857	0	0.189542	0.138614	0.257642	0.0361446	0	0	0.131313	0.188172	0.161765	0.0883117	0.186722	0.221053	0.441667	0.176707
Fructobacillus papyrifericola	171	0	52	73	0	28	0	24	31	62	4	0	0	10	33	10	36	51	72	60	40	36	38	6	45	43	925	76.2572	0.492795	0	0.295455	0.431953	0	0.148148	0	0.156863	0.153465	0.270742	0.0481928	0	0	0.10101	0.177419	0.147059	0.0935065	0.211618	0.252632	0.5	0.160643
Leuconostoc fallax	183	0	96	84	0	35	0	26	54	88	8	0	0	14	47	13	45	95	127	91	69	50	63	11	63	75	1337	81.4251	0.527378	0	0.545455	0.497041	0	0.185185	0	0.169935	0.267327	0.384279	0.0963855	0	0	0.141414	0.252688	0.191176	0.116883	0.394191	0.445614	0.758333	0.277108
Leuconostoc pseudomesenteroides	185	0	118	97	0	35	0	38	54	119	9	0	0	17	54	44	56	167	136	96	79	65	66	15	72	79	1601	76.8603	0.533141	0	0.670455	0.573964	0	0.185185	0	0.248366	0.267327	0.519651	0.108434	0	0	0.171717	0.290323	0.647059	0.145455	0.692946	0.477193	0.8	0.317269
Leuconostoc falkenbergense	188	0	118	95	0	38	0	39	57	100	8	0	0	17	53	41	56	172	156	95	80	65	74	16	72	85	1625	75.3711	0.541787	0	0.670455	0.56213	0	0.201058	0	0.254902	0.282178	0.436681	0.0963855	0	0	0.171717	0.284946	0.602941	0.145455	0.713693	0.547368	0.791667	0.321285
Leuconostoc litchii	185	0	112	91	0	34	0	32	52	101	6	0	0	17	52	14	48	131	147	87	96	62	67	14	68	77	1493	81.0532	0.533141	0	0.636364	0.538462	0	0.179894	0	0.20915	0.257426	0.441048	0.0722892	0	0	0.171717	0.27957	0.205882	0.124675	0.543568	0.515789	0.725	0.385542
Leuconostoc mesenteroides	195	0	116	93	0	39	0	31	57	112	6	0	0	16	58	28	56	153	180	92	99	64	76	14	72	86	1643	81.0557	0.56196	0	0.659091	0.550296	0	0.206349	0	0.202614	0.282178	0.489083	0.0722892	0	0	0.161616	0.311828	0.411765	0.145455	0.634855	0.631579	0.766667	0.39759
Leuconostoc suionicum	186	0	124	100	0	36	0	40	60	108	6	0	0	15	53	16	56	153	181	90	98	72	82	11	71	89	1647	80.3807	0.536023	0	0.704545	0.591716	0	0.190476	0	0.261438	0.29703	0.471616	0.0722892	0	0	0.151515	0.284946	0.235294	0.145455	0.634855	0.635088	0.75	0.393574
Leuconostoc carnosum	188	0	97	85	0	34	0	28	48	91	6	0	0	13	57	25	44	116	145	90	74	58	69	8	64	75	1415	84.6292	0.541787	0	0.551136	0.502959	0	0.179894	0	0.183007	0.237624	0.39738	0.0722892	0	0	0.131313	0.306452	0.367647	0.114286	0.481328	0.508772	0.75	0.297189
Leuconostoc citreum	193	0	117	97	0	45	0	30	49	94	6	0	0	17	49	14	62	146	118	91	86	67	61	13	63	78	1496	79.1116	0.556196	0	0.664773	0.573964	0	0.238095	0	0.196078	0.242574	0.41048	0.0722892	0	0	0.171717	0.263441	0.205882	0.161039	0.605809	0.414035	0.758333	0.345382
Leuconostoc palmae	180	0	82	80	0	29	0	21	45	65	6	0	0	13	42	18	42	76	97	84	71	54	51	8	52	69	1185	83.2748	0.518732	0	0.465909	0.473373	0	0.153439	0	0.137255	0.222772	0.283843	0.0722892	0	0	0.131313	0.225806	0.264706	0.109091	0.315353	0.340351	0.7	0.285141
Leuconostoc lactis	183	0	94	90	0	37	0	38	51	99	5	0	0	15	46	36	53	115	140	88	75	58	70	10	64	75	1442	81.2394	0.527378	0	0.534091	0.532544	0	0.195767	0	0.248366	0.252475	0.432314	0.060241	0	0	0.151515	0.247312	0.529412	0.137662	0.477178	0.491228	0.733333	0.301205
Leuconostoc holzapfelii	185	0	84	86	0	33	0	35	53	87	7	0	0	15	47	30	57	114	152	92	88	62	66	10	66	70	1439	84.2999	0.533141	0	0.477273	0.508876	0	0.174603	0	0.228758	0.262376	0.379913	0.0843373	0	0	0.151515	0.252688	0.441176	0.148052	0.473029	0.533333	0.766667	0.353414
Leuconostoc kimchii	196	0	133	102	0	41	0	49	54	99	6	0	0	14	64	38	61	149	166	94	102	67	77	11	67	83	1673	78.5815	0.564841	0	0.755682	0.60355	0	0.216931	0	0.320261	0.267327	0.432314	0.0722892	0	0	0.141414	0.344086	0.558824	0.158442	0.618257	0.582456	0.783333	0.409639
Leuconostoc rapi	192	0	120	86	0	39	0	34	56	93	7	0	0	19	53	25	60	147	166	91	88	63	71	10	71	77	1568	80.9499	0.553314	0	0.681818	0.508876	0	0.206349	0	0.222222	0.277228	0.406114	0.0843373	0	0	0.191919	0.284946	0.367647	0.155844	0.609959	0.582456	0.758333	0.353414
Leuconostoc miyukkimchii	198	0	112	95	0	33	0	34	54	93	7	0	0	12	62	15	55	135	173	89	82	65	74	17	69	81	1555	81.6273	0.570605	0	0.636364	0.56213	0	0.174603	0	0.222222	0.267327	0.406114	0.0843373	0	0	0.121212	0.333333	0.220588	0.142857	0.560166	0.607018	0.741667	0.329317
Leuconostoc gelidum	191	0	133	83	0	31	0	38	48	97	8	0	0	14	47	7	64	165	127	89	81	71	60	12	65	79	1510	81.9316	0.550432	0	0.755682	0.491124	0	0.164021	0	0.248366	0.237624	0.423581	0.0963855	0	0	0.141414	0.252688	0.102941	0.166234	0.684647	0.445614	0.741667	0.325301
Leuconostoc inhae	192	0	129	95	0	40	0	44	51	92	6	0	0	14	57	24	54	148	152	89	94	66	71	10	68	72	1568	80.0817	0.553314	0	0.732955	0.56213	0	0.21164	0	0.287582	0.252475	0.401747	0.0722892	0	0	0.141414	0.306452	0.352941	0.14026	0.614108	0.533333	0.741667	0.37751
Fructilactobacillus fructivorans	185	0	55	81	0	30	0	12	32	85	4	0	0	12	40	6	52	69	77	62	49	49	54	8	58	58	1078	84.6154	0.533141	0	0.3125	0.47929	0	0.15873	0	0.0784314	0.158416	0.371179	0.0481928	0	0	0.121212	0.215054	0.0882353	0.135065	0.286307	0.270175	0.516667	0.196787
Fructilactobacillus lindneri	188	0	73	88	0	28	0	22	31	76	5	0	0	13	38	13	51	60	113	71	59	52	53	9	57	55	1155	84.3682	0.541787	0	0.414773	0.52071	0	0.148148	0	0.143791	0.153465	0.331878	0.060241	0	0	0.131313	0.204301	0.191176	0.132468	0.248963	0.396491	0.591667	0.236948
Fructilactobacillus sanfranciscensis	185	0	59	83	0	33	0	22	33	72	6	0	0	12	41	41	47	67	90	75	41	44	52	8	51	50	1112	82.2485	0.533141	0	0.335227	0.491124	0	0.174603	0	0.143791	0.163366	0.31441	0.0722892	0	0	0.121212	0.22043	0.602941	0.122078	0.278008	0.315789	0.625	0.164659
Fructilactobacillus ixorae	169	0	56	78	0	28	0	22	29	65	4	0	0	11	35	23	50	48	91	56	41	41	39	11	46	10	953	75.8154	0.487032	0	0.318182	0.461538	0	0.148148	0	0.143791	0.143564	0.283843	0.0481928	0	0	0.111111	0.188172	0.338235	0.12987	0.19917	0.319298	0.466667	0.164659
Fructilactobacillus florum	182	0	58	89	0	31	0	20	32	75	4	0	0	13	39	6	41	57	92	60	46	47	50	7	46	48	1043	83.1076	0.524496	0	0.329545	0.526627	0	0.164021	0	0.130719	0.158416	0.327511	0.0481928	0	0	0.131313	0.209677	0.0882353	0.106494	0.236515	0.322807	0.5	0.184739
Nicolia spurrieriana	184	0	83	83	0	39	0	31	42	82	7	0	0	10	53	8	57	90	159	80	69	55	59	18	79	62	1350	78.9936	0.530259	0	0.471591	0.491124	0	0.206349	0	0.202614	0.207921	0.358079	0.0843373	0	0	0.10101	0.284946	0.117647	0.148052	0.373444	0.557895	0.666667	0.277108
Apilactobacillus jinshanensis	178	0	47	82	0	39	0	20	34	71	4	0	0	11	51	18	37	88	130	58	47	47	43	10	63	48	1126	72.9275	0.512968	0	0.267045	0.485207	0	0.206349	0	0.130719	0.168317	0.310044	0.0481928	0	0	0.111111	0.274194	0.264706	0.0961039	0.365145	0.45614	0.483333	0.188755
Apilactobacillus ozensis	183	0	79	78	0	35	0	24	36	80	6	0	0	11	50	20	39	64	107	73	49	46	50	9	70	54	1163	79.1156	0.527378	0	0.448864	0.461538	0	0.185185	0	0.156863	0.178218	0.349345	0.0722892	0	0	0.111111	0.268817	0.294118	0.101299	0.26556	0.375439	0.608333	0.196787
Apilactobacillus xinyiensis	183	0	78	81	0	38	0	28	34	82	5	0	0	11	52	18	36	64	98	72	44	47	52	10	71	61	1165	79.3597	0.527378	0	0.443182	0.47929	0	0.201058	0	0.183007	0.168317	0.358079	0.060241	0	0	0.111111	0.27957	0.264706	0.0935065	0.26556	0.34386	0.6	0.176707
Apilactobacillus apisilvae	180	0	80	81	0	34	0	27	33	87	5	0	0	13	46	53	43	66	89	70	43	46	49	8	62	60	1175	75.8554	0.518732	0	0.454545	0.47929	0	0.179894	0	0.176471	0.163366	0.379913	0.060241	0	0	0.131313	0.247312	0.779412	0.111688	0.273859	0.312281	0.583333	0.172691
Apilactobacillus quenuiae	184	0	89	79	0	37	0	24	32	86	6	0	0	16	49	7	49	71	94	69	52	54	47	12	66	60	1183	75.2545	0.530259	0	0.505682	0.467456	0	0.195767	0	0.156863	0.158416	0.375546	0.0722892	0	0	0.161616	0.263441	0.102941	0.127273	0.294606	0.329825	0.575	0.208835
Apilactobacillus micheneri	183	0	79	78	0	36	0	28	34	81	4	0	0	12	45	24	46	70	77	69	42	48	48	10	63	58	1135	75.6667	0.527378	0	0.448864	0.461538	0	0.190476	0	0.183007	0.168317	0.353712	0.0481928	0	0	0.121212	0.241935	0.352941	0.119481	0.290456	0.270175	0.575	0.168675
Apilactobacillus timberlakei	182	0	76	85	0	37	0	32	35	90	4	0	0	14	50	10	43	67	93	71	45	49	50	9	64	66	1172	73.25	0.524496	0	0.431818	0.502959	0	0.195767	0	0.20915	0.173267	0.393013	0.0481928	0	0	0.141414	0.268817	0.147059	0.111688	0.278008	0.326316	0.591667	0.180723
Apilactobacillus bombintestini	177	0	58	79	0	34	0	25	30	84	5	0	0	11	44	4	31	59	79	50	44	44	36	9	61	52	1016	85.8833	0.510086	0	0.329545	0.467456	0	0.179894	0	0.163399	0.148515	0.366812	0.060241	0	0	0.111111	0.236559	0.0588235	0.0805195	0.244813	0.277193	0.416667	0.176707
Apilactobacillus apinorum	182	0	73	76	0	33	0	24	35	79	6	0	0	11	44	9	34	60	88	69	44	44	49	7	61	58	1086	81.1659	0.524496	0	0.414773	0.449704	0	0.174603	0	0.156863	0.173267	0.344978	0.0722892	0	0	0.111111	0.236559	0.132353	0.0883117	0.248963	0.308772	0.575	0.176707
Apilactobacillus zhangqiuensis	182	0	67	76	0	35	0	22	36	85	6	0	0	12	47	4	35	67	96	69	46	45	47	8	58	62	1105	83.9666	0.524496	0	0.380682	0.449704	0	0.185185	0	0.143791	0.178218	0.371179	0.0722892	0	0	0.121212	0.252688	0.0588235	0.0909091	0.278008	0.336842	0.575	0.184739
Apilactobacillus nanyangensis	184	0	76	76	0	33	0	22	36	83	9	0	0	12	50	9	34	69	130	69	47	46	47	9	62	68	1171	81.4892	0.530259	0	0.431818	0.449704	0	0.174603	0	0.143791	0.178218	0.362445	0.108434	0	0	0.121212	0.268817	0.132353	0.0883117	0.286307	0.45614	0.575	0.188755
Apilactobacillus waqarii	185	0	72	80	0	32	0	22	37	83	5	0	0	12	50	5	35	71	99	69	46	47	46	10	59	65	1130	82.9662	0.533141	0	0.409091	0.473373	0	0.169312	0	0.143791	0.183168	0.362445	0.060241	0	0	0.121212	0.268817	0.0735294	0.0909091	0.294606	0.347368	0.575	0.184739
Apilactobacillus kunkeei	186	0	75	77	0	34	0	29	36	85	7	0	0	12	47	22	34	67	104	68	45	46	47	9	64	66	1160	83.2735	0.536023	0	0.426136	0.455621	0	0.179894	0	0.189542	0.178218	0.371179	0.0843373	0	0	0.121212	0.252688	0.323529	0.0883117	0.278008	0.364912	0.566667	0.180723
Lentilactobacillus laojiaonis	185	0	75	77	0	30	0	11	39	79	6	0	0	11	41	3	50	85	50	49	49	42	36	9	59	54	1040	83.8034	0.533141	0	0.426136	0.455621	0	0.15873	0	0.0718954	0.193069	0.344978	0.0722892	0	0	0.111111	0.22043	0.0441176	0.12987	0.352697	0.175439	0.408333	0.196787
Lentilactobacillus kribbianus	195	0	82	92	0	31	0	26	49	97	3	0	0	12	52	8	48	94	68	67	53	49	62	7	70	65	1230	80.8147	0.56196	0	0.465909	0.544379	0	0.164021	0	0.169935	0.242574	0.423581	0.0361446	0	0	0.121212	0.27957	0.117647	0.124675	0.390041	0.238596	0.558333	0.212851
Lentilactobacillus senioris	195	0	96	90	0	33	0	30	52	91	5	0	0	16	55	12	52	91	86	67	60	53	65	11	72	73	1305	82.5949	0.56196	0	0.545455	0.532544	0	0.174603	0	0.196078	0.257426	0.39738	0.060241	0	0	0.161616	0.295699	0.176471	0.135065	0.377593	0.301754	0.558333	0.240964
Lentilactobacillus kosonis	236	0	149	136	0	45	0	43	64	117	9	0	0	17	56	29	89	164	216	90	121	82	77	28	107	97	1972	75.963	0.680115	0	0.846591	0.804734	0	0.238095	0	0.281046	0.316832	0.510917	0.108434	0	0	0.171717	0.301075	0.426471	0.231169	0.680498	0.757895	0.75	0.485944
Lentilactobacillus curieae	200	0	118	88	0	38	0	37	57	102	7	0	0	13	58	5	72	163	192	90	74	74	80	13	97	79	1657	82.7672	0.576369	0	0.670455	0.52071	0	0.201058	0	0.24183	0.282178	0.445415	0.0843373	0	0	0.131313	0.311828	0.0735294	0.187013	0.676349	0.673684	0.75	0.297189
Lentilactobacillus parafarraginis	206	0	150	95	0	40	0	71	72	111	5	0	0	13	76	44	112	210	223	93	126	90	105	26	114	89	2071	76.9888	0.59366	0	0.852273	0.56213	0	0.21164	0	0.464052	0.356436	0.484716	0.060241	0	0	0.131313	0.408602	0.647059	0.290909	0.871369	0.782456	0.775	0.506024
Lentilactobacillus hilgardii	216	0	180	110	0	44	0	87	81	128	7	0	0	15	81	50	102	214	253	99	130	95	129	22	136	105	2284	76.2095	0.622478	0	1.02273	0.650888	0	0.232804	0	0.568627	0.40099	0.558952	0.0843373	0	0	0.151515	0.435484	0.735294	0.264935	0.887967	0.887719	0.825	0.522088
Lentilactobacillus raoultii	206	0	160	100	0	41	0	81	74	130	5	0	0	16	81	18	108	212	256	107	159	91	116	29	115	97	2202	77.8367	0.59366	0	0.909091	0.591716	0	0.216931	0	0.529412	0.366337	0.567686	0.060241	0	0	0.161616	0.435484	0.264706	0.280519	0.879668	0.898246	0.891667	0.638554
Lentilactobacillus farraginis	207	0	147	108	0	41	0	68	76	129	4	0	0	14	74	61	113	165	257	102	133	83	100	22	113	96	2113	77.9417	0.596542	0	0.835227	0.639053	0	0.216931	0	0.444444	0.376238	0.563319	0.0481928	0	0	0.141414	0.397849	0.897059	0.293506	0.684647	0.901754	0.85	0.534137
Lentilactobacillus diolivorans	207	0	198	101	0	42	0	87	83	140	7	0	0	15	91	37	112	222	249	109	147	97	98	32	134	112	2320	77.4107	0.596542	0	1.125	0.597633	0	0.222222	0	0.568627	0.410891	0.611354	0.0843373	0	0	0.151515	0.489247	0.544118	0.290909	0.921162	0.873684	0.908333	0.590361
Lentilactobacillus fungorum	205	0	172	102	0	36	0	93	66	122	9	0	0	12	75	14	97	210	225	96	133	84	99	26	120	99	2095	78.9672	0.590778	0	0.977273	0.60355	0	0.190476	0	0.607843	0.326733	0.532751	0.108434	0	0	0.121212	0.403226	0.205882	0.251948	0.871369	0.789474	0.8	0.534137
Lentilactobacillus rapi	209	0	164	103	0	37	0	83	67	122	7	0	0	14	65	26	97	217	216	97	123	89	97	23	111	99	2066	78.3466	0.602305	0	0.931818	0.609467	0	0.195767	0	0.542484	0.331683	0.532751	0.0843373	0	0	0.141414	0.349462	0.382353	0.251948	0.900415	0.757895	0.808333	0.493976
Lentilactobacillus kisonensis	196	0	119	97	0	37	0	73	59	115	7	0	0	13	62	17	84	150	194	87	94	79	81	24	103	92	1783	64.9545	0.564841	0	0.676136	0.573964	0	0.195767	0	0.477124	0.292079	0.502183	0.0843373	0	0	0.131313	0.333333	0.25	0.218182	0.622407	0.680702	0.725	0.37751
Lentilactobacillus parabuchneri	199	0	123	93	0	37	0	53	63	114	6	0	0	13	65	29	85	167	207	97	108	87	89	24	206	93	1958	84.4329	0.573487	0	0.698864	0.550296	0	0.195767	0	0.346405	0.311881	0.497817	0.0722892	0	0	0.131313	0.349462	0.426471	0.220779	0.692946	0.726316	0.808333	0.433735
Lentilactobacillus kefiri	198	0	113	100	0	35	0	63	58	101	6	0	0	14	75	125	83	156	189	93	99	84	83	21	98	86	1880	79.2246	0.570605	0	0.642045	0.591716	0	0.185185	0	0.411765	0.287129	0.441048	0.0722892	0	0	0.141414	0.403226	1.83824	0.215584	0.647303	0.663158	0.775	0.39759
Lentilactobacillus sunkii	204	0	161	111	0	42	0	82	68	125	5	0	0	15	69	35	92	195	219	92	105	96	96	23	109	113	2057	77.2147	0.587896	0	0.914773	0.656805	0	0.222222	0	0.535948	0.336634	0.545852	0.060241	0	0	0.151515	0.370968	0.514706	0.238961	0.809129	0.768421	0.766667	0.421687
Lentilactobacillus otakiensis	196	0	119	97	0	37	0	73	59	115	7	0	0	13	62	17	84	150	194	87	94	79	81	24	103	92	1783	78.9987	0.564841	0	0.676136	0.573964	0	0.195767	0	0.477124	0.292079	0.502183	0.0843373	0	0	0.131313	0.333333	0.25	0.218182	0.622407	0.680702	0.725	0.37751
Lentilactobacillus parakefiri	199	0	123	104	0	38	0	69	60	107	4	0	0	13	64	35	92	162	187	91	102	79	88	20	100	95	1832	77.5614	0.573487	0	0.698864	0.615385	0	0.201058	0	0.45098	0.29703	0.467249	0.0481928	0	0	0.131313	0.344086	0.514706	0.238961	0.672199	0.65614	0.758333	0.409639
Lentilactobacillus buchneri	198	0	133	100	0	37	0	57	59	113	7	0	0	11	63	83	87	167	201	86	100	86	88	21	102	98	1897	79.1736	0.570605	0	0.755682	0.591716	0	0.195767	0	0.372549	0.292079	0.49345	0.0843373	0	0	0.111111	0.33871	1.22059	0.225974	0.692946	0.705263	0.716667	0.401606
[truncated: 5 more columns]
